# Supplementary material for: Resolving stem and progenitor cells in the adult mouse incisor through gene co-expression analysis
Source: eLife. 2017 May 5;6:e24712. doi: 10.7554/eLife.24712 (PMC5419740; doi:10.7554/eLife.24712)
Supplement: Supplementary file 1. — The table summarizes probe ID (Probe_ID), HGNC gene symbol (Gene), reference sequence ID (RefSeq_ID), average detection P-value for a probe over all samples (AvgDetPval), number of samples for which the detection P-value for a probe was nominally significant (p<0.05 – CountDetPval), indication of whether the probe is a seed gene for the module (Modseed), mean (log2) expression of the probe across all samples (MeanExpr), percentile rank of the probe’s mean (log2) expression level among all probes (MeanExprPercentile), module assignment based on expanded module definitions (positive correlation to module eigengene at < Bonferonni-corrected P-value [8.11e-08]- TopModPosBC_8.11e-08), module assignment based on expanded module definitions (positive correlation to module eigengene at <FDR-corrected P-value [0.012] – TopModPostFDR_0.012), and for each of the modules, correlation of the probe’s expression pattern across all incisor samples the eigengene (A-X.kME), and corresponding P-value for kME (A-X-pval). That information is provided for the 25,697 probes of the Unique Illumina HT12-v4 microarray used. [file elife-24712-supp1.xlsx]

## Sheet: Seidel et al Table S1
SUPPLEMENTARY TABLE 1 | Affiliation strengths (kME values) for all microarray probes with respect to all co-expression modules
PROBE_ID	Gene	RefSeq_ID	AvgDetPval	CountDetPval	ModSeed	MeanExpr	MeanExprPercentile	TopModPosBC_8.11e-08	TopModPosFDR_0.012	A.kME	A.pval	B.kME	B.pval	C.kME	C.pval	D.kME	D.pval	E.kME	E.pval	F.kME	F.pval	G.kME	G.pval	H.kME	H.pval	I.kME	I.pval	J.kME	J.pval	K.kME	K.pval	L.kME	L.pval	M.kME	M.pval	N.kME	N.pval	O.kME	O.pval	P.kME	P.pval	Q.kME	Q.pval	R.kME	R.pval	S.kME	S.pval	T.kME	T.pval
ILMN_1212607	Cradd	NM_009950.1	0.333853	2	NA	7.04842	46.5205	NA	NA	-0.0940913	0.369664	-0.173137	0.0969842	-0.186084	0.0741174	-0.210658	0.0426789	-0.147244	0.158997	-0.204454	0.0493174	0.0781619	0.456446	0.217376	0.0363456	0.220697	0.0335173	0.0565287	0.590439	0.187917	0.0712626	0.203314	0.0506252	0.156332	0.13454	0.0446477	0.670869	0.0120641	0.908625	0.00350471	0.973403	0.134863	0.19744	0.101383	0.333557	0.0617401	0.556594	0.0936709	0.371815
ILMN_1212612	Dscr1l1	NM_207649.1	0	94	NA	9.36451	61.807	blue (C )	blue (C )	0.203885	0.0499674	0.565397	3.53227e-09	0.758227	1.36156e-18	0.565069	3.62304e-09	0.565182	3.59147e-09	0.659303	6.69351e-13	-0.337063	0.000953861	-0.532296	3.98781e-08	-0.506741	2.18515e-07	-0.242841	0.0190053	-0.521609	8.26176e-08	-0.407638	5.00119e-05	-0.284848	0.00565046	-0.329192	0.00127308	0.0662034	0.528367	0.101571	0.332655	-0.0488657	0.641825	-0.244225	0.0183137	-0.148645	0.155023	-0.244196	0.0183283
ILMN_1212619	4933428A15Rik		0.0215699	85	NA	7.45094	49.1772	NA	NA	-0.00317458	0.975907	0.106878	0.307882	0.251152	0.015169	0.120883	0.248406	0.137568	0.188518	0.161422	0.122152	-0.0748343	0.475898	-0.0349552	0.739407	-0.0198689	0.850065	-0.0715878	0.495298	-0.254028	0.0140074	-0.250182	0.0155791	-0.122709	0.241279	0.0534663	0.610752	-0.0627811	0.549946	-0.0319663	0.760991	0.252458	0.0146316	0.189928	0.0682337	-0.0824057	0.432289	0.00627499	0.952398
ILMN_1212628	Tcerg1l		0.62606	0	NA	6.91776	45.6581	NA	NA	-0.0160387	0.878722	-0.0829514	0.429236	-0.112942	0.281079	-0.0840142	0.423327	-0.0195711	0.852286	-0.125212	0.231741	0.0671014	0.522776	0.0544808	0.603988	0.132982	0.203823	-0.099834	0.341034	0.0321496	0.759661	0.0244389	0.816128	0.0571022	0.586668	-0.016862	0.872548	0.10366	0.322757	0.130943	0.210905	0.115348	0.270893	0.0172365	0.869742	-0.00143518	0.989107	-0.0319764	0.760917
ILMN_1212632	A430031N04		6.67e-05	94	yellow (A)	8.03239	53.0148	yellow (A)	yellow (A)	0.666925	2.9129e-13	0.575593	1.58467e-09	0.165816	0.112182	0.0279495	0.790284	-0.243153	0.0188475	-0.0383128	0.715401	0.460523	3.40378e-06	-0.032424	0.757673	0.140818	0.178188	-0.074708	0.476645	-0.0585769	0.577026	-0.267582	0.00951336	-0.207473	0.0459882	-0.187244	0.0723003	-0.131707	0.20823	-0.251384	0.015072	-0.357201	0.000440013	-0.247873	0.016594	-0.138022	0.18705	-0.652464	1.3838e-12
ILMN_1212636	Strap	NM_011499.1	0	94	NA	11.9017	78.5527	grey (W)	grey (W)	-0.370942	0.00025187	-0.357883	0.000428248	-0.222649	0.0319435	-0.299856	0.00349909	-0.0657595	0.531142	-0.0472262	0.653053	-0.188453	0.0704452	-0.00346667	0.973691	-0.0427576	0.684046	-0.0160862	0.878366	-0.148511	0.1554	-0.133784	0.201083	-0.151272	0.147778	-0.131563	0.208732	0.0747905	0.476157	0.03985	0.7045	0.386937	0.000127425	0.553962	8.40869e-09	0.149158	0.153588	0.344487	0.000721416
ILMN_1212637	Lman1	NM_027400.2	0	94	NA	10.4778	69.1546	NA	green (O)	0.145447	0.164202	0.230464	0.0262522	0.261202	0.0114407	0.301565	0.00330794	0.257008	0.012886	0.286461	0.00537323	-0.184642	0.076427	-0.484832	8.44404e-07	-0.320919	0.00171054	-0.186339	0.0737136	-0.00433753	0.967085	-0.139836	0.181264	0.0722409	0.491362	-0.151028	0.148439	0.448454	6.54212e-06	0.399552	7.25987e-05	0.218203	0.0356231	-0.0279289	0.790435	0.122694	0.241339	-0.190649	0.0671734
ILMN_1212645	Slc6a13	NM_144512.1	0.00215965	94	blue (C )	7.88082	52.0144	blue (C )	blue (C )	0.326241	0.00141584	0.626225	1.90558e-11	0.803986	2.9588e-22	0.55102	1.04557e-08	0.391983	0.000102024	0.418691	2.95807e-05	-0.0279098	0.790575	-0.232318	0.0250363	-0.161317	0.1224	-0.223852	0.0310054	-0.40596	5.40751e-05	-0.312908	0.0022593	-0.228858	0.0273451	-0.167842	0.107803	-0.022316	0.831855	0.0110411	0.916344	-0.129819	0.214883	-0.282438	0.00608853	-0.168589	0.106222	-0.29013	0.00478712
ILMN_1212648	4732496O08Rik	NM_172877.1	0	94	NA	9.39652	62.0183	blue (E )	blue (E )	-0.0635956	0.544772	0.249093	0.0160509	0.54433	1.70282e-08	0.532261	3.99752e-08	0.649617	1.86215e-12	0.532382	3.96399e-08	-0.375787	0.000205652	-0.455765	4.41683e-06	-0.459461	3.60892e-06	-0.143591	0.169709	-0.320157	0.00175695	-0.0773009	0.461436	-0.0680337	0.517004	-0.270279	0.00878839	0.0296444	0.777885	0.110774	0.290476	-0.0208868	0.84248	-0.240084	0.0204499	-0.0619133	0.555485	0.071245	0.49737
ILMN_1212653	3222401M22Rik		0.00278622	93	NA	9.86531	65.1123	NA	blue (E )	-0.170287	0.102695	0.0886957	0.39786	0.293017	0.0043666	0.390422	0.000109332	0.499215	3.51388e-07	0.436618	1.21254e-05	-0.401658	6.59438e-05	-0.30657	0.0028009	-0.413125	3.86228e-05	-0.028793	0.784107	-0.270751	0.00866653	-0.0882229	0.40039	-0.0871878	0.405962	0.104086	0.320764	0.0375494	0.720836	0.161723	0.121449	-0.0279287	0.790437	-0.0820601	0.434229	-0.0734415	0.48417	0.15923	0.127376
ILMN_1212672	Elac2	NM_023479.1	0	94	NA	9.4219	62.1858	NA	NA	0.174729	0.093905	0.152169	0.145362	0.0569513	0.58766	0.0644025	0.53967	-0.0891883	0.395234	-0.0658215	0.530755	0.169926	0.103438	0.137288	0.189426	0.131837	0.207779	-0.00718922	0.945472	-0.0489141	0.641495	-0.0603658	0.565428	-0.0719671	0.49301	0.0414115	0.693488	0.0117222	0.911204	-0.0421603	0.68823	-0.173251	0.0967609	0.0413626	0.693832	0.0758539	0.46989	-0.138267	0.18626
ILMN_1212682	Mafa		0.0408868	69	NA	7.35616	48.5516	NA	NA	-0.0605376	0.56432	0.0882237	0.400385	0.165276	0.113371	0.0539708	0.607384	0.0749019	0.475498	0.187679	0.0716283	-0.137319	0.189327	-0.0778072	0.458498	-0.109489	0.296146	-0.146481	0.16119	-0.262728	0.010951	-0.184331	0.076932	-0.181636	0.0814263	0.0478636	0.648679	-0.0761184	0.468339	-0.0625459	0.551445	-0.00769849	0.941616	0.00480378	0.96355	-0.0875307	0.404111	0.0275266	0.793386
ILMN_1212683	Fank1	NM_025850.2	0.661068	0	NA	6.90619	45.5818	NA	NA	-0.0915066	0.383015	-0.137762	0.18789	-0.168254	0.106928	-0.141173	0.177087	-0.110765	0.290515	-0.051424	0.624465	-0.0263182	0.802267	0.028665	0.785044	0.0110365	0.916379	-0.158391	0.129418	0.128142	0.220917	0.0663703	0.527326	0.0287008	0.784782	0.133823	0.200949	-0.0519629	0.620834	-0.0535533	0.61017	-0.0491209	0.640085	0.0331999	0.752059	0.0915705	0.382681	0.031899	0.761479
ILMN_1212685	Ptpn2	NM_008977.1	0.624207	0	NA	6.92323	45.6942	NA	NA	-0.0496383	0.636562	0.025245	0.810176	0.0840245	0.42327	0.0530324	0.613654	0.120201	0.251107	0.0783517	0.45535	-0.107186	0.306479	-0.113382	0.2792	-0.133305	0.202716	-0.11766	0.261337	-0.0549462	0.600897	0.0135243	0.897622	0.0602529	0.566157	-0.00596551	0.954743	-0.000888164	0.993259	0.00445526	0.966193	0.0562539	0.592249	-0.0781326	0.456615	-0.0633253	0.546486	0.0956778	0.361611
ILMN_1212692	Mapk13	NM_011950.1	0	94	pink (H)	9.69079	63.9604	pink (H)	pink (H)	0.118232	0.259009	-0.222513	0.0320513	-0.487403	7.24024e-07	-0.431801	1.5486e-05	-0.606402	1.18046e-10	-0.731251	8.5869e-17	0.657713	7.93789e-13	0.839952	6.87252e-26	0.770566	1.69938e-19	0.210437	0.0429019	0.392792	9.84207e-05	0.316205	0.00201666	0.179055	0.0859251	0.331146	0.00118587	-0.140892	0.177957	-0.16334	0.11772	-0.124093	0.235975	0.0754241	0.472418	0.0432766	0.680418	5.86274e-05	0.999555
ILMN_1212693	E130307J07Rik	NM_175483.2	0	94	NA	8.94267	59.0228	NA	orange (L)	-0.204543	0.0492163	-0.168448	0.106518	0.00946458	0.928255	0.244198	0.0183271	0.085614	0.414521	-0.0722291	0.491433	-0.0940542	0.369853	0.138585	0.18524	0.0485314	0.644108	0.360149	0.000391194	0.231456	0.0255954	0.486931	7.44856e-07	0.463955	2.81365e-06	0.0523072	0.618518	-0.258445	0.012374	-0.174876	0.0936255	-0.222674	0.0319239	-0.316903	0.00196842	0.00886479	0.932791	0.288535	0.00503463
ILMN_1212695	Gpr84	NM_030720.1	0.482749	0	NA	6.98127	46.0773	NA	NA	-0.135994	0.193672	-0.137809	0.187738	-0.11846	0.258086	-0.00303172	0.976991	-0.0570436	0.587053	-0.0813131	0.438438	-0.0265685	0.800426	0.139635	0.181899	0.100203	0.339242	0.185909	0.0743934	0.00955637	0.927561	0.0648407	0.536909	0.086644	0.408907	0.164145	0.115896	-0.0313234	0.765657	-0.0446101	0.67113	0.0152667	0.884518	0.0539689	0.607397	0.119279	0.254785	0.197482	0.0577726
ILMN_1212698	Ampd3		0.697395	0	NA	6.88842	45.4645	NA	NA	-0.0247919	0.81352	0.00838767	0.9364	0.0788754	0.452333	0.0670838	0.522886	0.118572	0.257635	0.0909915	0.38571	-0.0996398	0.341979	-0.0822884	0.432947	-0.126037	0.228657	0.0604879	0.564641	-0.0518128	0.621845	0.0213466	0.839058	0.0156337	0.881762	-0.0564955	0.590657	0.0653003	0.53402	0.119008	0.255878	0.0149409	0.886966	-0.0541612	0.606116	0.00529394	0.959833	0.00710192	0.946134
ILMN_1212702	Hba-a1	NM_008218.1	0	94	NA	13.018	85.9206	NA	NA	-0.0491434	0.639931	-0.00798936	0.939415	0.0178842	0.864892	0.0487401	0.642683	-0.0560873	0.593347	0.00749851	0.94313	-0.0943454	0.368366	-0.029681	0.777618	-0.118148	0.259353	0.246891	0.0170427	0.071014	0.49877	0.148264	0.156097	0.232696	0.0247943	0.0142187	0.892397	-0.164426	0.115265	-0.186294	0.073785	-0.194799	0.0613265	-0.293563	0.00429091	-0.038606	0.713318	0.0610724	0.560877
ILMN_1212703	Lyrm5	NM_133688.2	0.00633232	87	NA	7.71377	50.9119	NA	NA	0.178409	0.0870815	0.23655	0.0224389	0.0891744	0.395308	0.0507101	0.629289	0.000672552	0.994895	0.170386	0.102493	-0.0644539	0.539345	-0.158884	0.128214	-0.20572	0.0478973	-0.083335	0.427098	-0.160629	0.124022	-0.199424	0.055306	-0.225711	0.0296002	-0.162453	0.119755	-0.0925298	0.377695	-0.228118	0.0278619	-0.304627	0.00298882	-0.16641	0.110884	-0.071952	0.493101	-0.190135	0.0679268
ILMN_1212716	BC034097	NM_172050.1	0.714526	0	NA	6.87944	45.4052	NA	NA	-0.0304455	0.772044	0.015357	0.88384	0.00967246	0.926683	0.068644	0.513242	0.108056	0.302549	-0.00546978	0.9585	-0.0878228	0.402538	-0.0182064	0.862482	-0.0772627	0.461658	0.0421888	0.688029	0.0213085	0.839342	0.175382	0.0926638	0.132249	0.206347	-0.208183	0.0452324	-0.123084	0.239835	-0.116831	0.264738	-0.0539594	0.60746	-0.169209	0.104924	-0.0769772	0.46332	0.0573089	0.585312
ILMN_1212717	Tgif	NM_009372.2	0	94	NA	9.09744	60.0443	NA	blue (D)	0.109901	0.29432	0.222068	0.0324059	0.247532	0.0167485	0.375773	0.000205775	0.27317	0.00806532	0.142002	0.174532	0.00740833	0.943813	-0.0522817	0.61869	-0.0809018	0.440765	0.188735	0.0700179	-0.054387	0.604613	0.100296	0.338792	0.156814	0.133326	-0.139981	0.180808	-0.204089	0.049734	-0.194338	0.0619543	-0.293391	0.00431467	-0.570111	2.44676e-09	-0.0523491	0.618237	-0.0552697	0.598752
ILMN_1212720	Prnpip1	NM_080469.2	0	94	NA	10.1883	67.2439	NA	grey (V)	-0.128233	0.220583	0.107223	0.306312	0.20928	0.0440847	0.180382	0.0835886	0.0920943	0.379954	0.247963	0.0165534	-0.328941	0.00128469	-0.249724	0.0157758	-0.356667	0.000449443	0.137629	0.188321	-0.298654	0.00363938	-0.0246494	0.814573	-0.115125	0.271826	-0.461594	3.20817e-06	-0.165198	0.113546	-0.331435	0.00117344	-0.395891	8.56734e-05	-0.194464	0.0617826	0.0329614	0.753784	0.102387	0.328767
ILMN_1212724	Msmb	NM_020597.1	0.657801	0	NA	6.90456	45.571	NA	NA	-0.14576	0.163287	-0.0737823	0.482139	0.0860437	0.412173	0.217882	0.0359021	0.241296	0.0198038	0.0906358	0.387578	-0.158311	0.129615	-0.146033	0.16249	-0.0384809	0.714206	0.130884	0.21111	0.0207802	0.843274	0.088544	0.398671	0.101771	0.331699	-0.111639	0.286705	0.0968848	0.355558	0.210999	0.0423365	0.220926	0.0333298	0.0473709	0.652059	0.0061641	0.953238	0.135322	0.195904
ILMN_1212752	Mab21l1	NM_010750.2	0.425145	1	NA	7.01092	46.273	NA	NA	0.0224345	0.830975	-0.020502	0.845346	-0.0559683	0.594133	-0.052197	0.619259	-0.0784889	0.454558	-0.201087	0.053264	0.129525	0.215931	0.065734	0.531302	0.191531	0.0658937	0.242986	0.0189318	0.154953	0.138055	0.176217	0.0910958	0.168331	0.106766	0.0643186	0.540199	0.0602911	0.56591	0.121029	0.247833	0.107681	0.30424	-0.00161099	0.987772	-0.0190915	0.855867	0.00207564	0.984246
ILMN_1212759	C330016H24Rik		0	94	NA	9.19532	60.6903	NA	green (N)	0.168249	0.106939	0.071685	0.494711	-0.0380652	0.717162	-0.0626726	0.550637	-0.275322	0.00756179	-0.240919	0.0200031	0.343636	0.000745162	0.408856	4.72422e-05	0.396905	8.185e-05	0.0381557	0.716518	0.0758211	0.470083	-0.0581246	0.579976	0.0323569	0.758159	0.4518	5.47189e-06	-0.0563264	0.591771	0.0112327	0.914898	0.072022	0.49268	0.191433	0.0660349	-0.166518	0.110648	-0.109058	0.298059
ILMN_1212762	Olfr545	NM_146840.1	0.737815	0	NA	6.87444	45.3722	NA	NA	0.070529	0.501714	0.106424	0.309951	0.0414223	0.693412	0.0364728	0.728524	0.0516208	0.623138	0.149997	0.151263	-0.0207698	0.843351	-0.0682737	0.515523	-0.0679704	0.517394	-0.152214	0.145241	-0.178601	0.0867366	-0.212011	0.0413338	-0.205875	0.0477263	0.0556652	0.596135	-0.0448979	0.669132	-0.070938	0.49923	-0.00812092	0.938419	-0.0059803	0.954631	0.0163603	0.876309	-0.0286723	0.78499
ILMN_1212782	4930511I11Rik	NM_026290.1	0.598264	0	NA	6.93493	45.7715	NA	NA	-0.0692826	0.509321	-0.191952	0.0652913	-0.219366	0.0346276	-0.15033	0.150347	-0.209877	0.0434708	-0.150058	0.151095	0.0572873	0.585454	0.0819446	0.434878	0.117142	0.263458	-0.0808792	0.440893	0.204415	0.0493622	0.145012	0.165479	0.113889	0.277039	0.162421	0.119828	-0.0189319	0.857059	0.00677695	0.948595	-0.045757	0.663181	-0.00534289	0.959462	-0.0719657	0.493018	0.0174383	0.86823
ILMN_1212791	Mmab	NM_029956.2	0.0214632	82	NA	7.4613	49.2455	NA	NA	-0.0178989	0.864782	-0.0270745	0.796705	-0.0601107	0.567075	0.0364472	0.728707	-0.0712234	0.497502	-0.0138477	0.895188	-0.0739958	0.480869	-0.145533	0.163949	-0.103591	0.323083	-0.027848	0.791029	0.114859	0.272941	0.088109	0.401001	0.115175	0.271616	0.000293732	0.99777	0.0377662	0.719291	-0.0049226	0.962649	0.00166743	0.987344	0.107494	0.305084	-0.117452	0.262187	0.064269	0.540512
ILMN_1212794	H13	NM_010376.2	0	94	NA	9.04589	59.704	NA	green (N)	0.0984957	0.347577	0.136813	0.19098	0.138667	0.184977	0.0819751	0.434706	0.115135	0.271783	0.173682	0.0959217	-0.00527278	0.959994	-0.069413	0.508523	-0.0666848	0.525367	-0.234115	0.0239034	-0.0796343	0.447981	-0.262988	0.0108697	-0.136366	0.192446	0.380755	0.00016651	-0.073217	0.485511	0.0586946	0.576259	0.0649446	0.536255	-0.0309661	0.768255	-0.111156	0.288807	-0.114391	0.274915
ILMN_1212799	Kif18a	NM_139303.1	0.77089	0	NA	6.85272	45.2288	NA	NA	-0.0282716	0.787924	-0.129037	0.217682	-0.179885	0.0844572	-0.11535	0.270883	-0.140771	0.178336	-0.133847	0.20087	0.0396415	0.705976	0.0540718	0.606711	0.125817	0.229477	0.0398138	0.704756	0.116304	0.266915	0.140063	0.180549	0.118894	0.256334	0.0727061	0.488569	-0.0294566	0.779256	-0.0174889	0.867851	0.0353822	0.73634	0.0698589	0.505797	0.0788553	0.452448	0.0119107	0.909783
ILMN_1212804	Pou3f3	NM_008900.1	0.515984	0	NA	6.96677	45.9816	NA	NA	-0.0289274	0.783124	-0.0298968	0.776044	-0.0382808	0.715629	-0.0154327	0.883271	0.0341024	0.745546	0.0190773	0.855973	0.000290398	0.997796	-0.00248027	0.981175	0.0243401	0.816859	0.0527132	0.615793	-0.144126	0.168106	-0.123916	0.236647	-0.118431	0.258205	-0.0195401	0.852517	0.108354	0.301208	0.0445603	0.671476	0.0988882	0.34565	0.185417	0.0751782	-0.0978457	0.350784	0.0328428	0.754641
ILMN_1212812	Pla2g2e	NM_012044.1	0.525543	0	NA	6.96247	45.9532	NA	NA	-0.0622276	0.553476	-0.0753781	0.472689	-0.0817641	0.435894	-0.0153861	0.883621	-0.105905	0.312331	-0.0745859	0.477368	0.0594636	0.571264	0.133633	0.201597	0.0530759	0.613363	-0.024929	0.812508	0.0670963	0.522808	0.109015	0.298251	0.0692355	0.50961	0.133508	0.202023	-0.122768	0.241052	-0.104296	0.31978	-0.10585	0.312582	-0.0833072	0.427253	0.0260091	0.804542	0.0862397	0.411105
ILMN_1212823	Ror1		0.0133712	89	NA	7.48344	49.3917	NA	pink (H)	-0.032268	0.758803	-0.150632	0.149518	-0.138601	0.185189	-0.144912	0.165775	-0.0784486	0.454791	-0.208766	0.0446195	0.240383	0.0202888	0.381785	0.000159305	0.365177	0.000319262	0.116775	0.264967	0.0918292	0.381333	0.101206	0.334404	0.0275264	0.793388	0.217444	0.0362852	-0.0308744	0.768922	-0.0175724	0.867226	0.0112847	0.914506	0.0426796	0.684591	-0.0441156	0.674569	0.0606736	0.563444
ILMN_1212828	Tgif2	NM_173396.1	0.000799872	94	NA	7.73603	51.0588	NA	grey (V)	-0.0958011	0.36099	-0.133726	0.201281	-0.205204	0.0484723	-0.23353	0.0242675	-0.252285	0.0147015	-0.186176	0.0739711	0.0624213	0.552239	0.219801	0.0342618	0.0707978	0.500081	0.0792525	0.450168	-0.0270461	0.796914	0.0107799	0.918316	-0.0973212	0.353385	-0.0392542	0.708718	-0.126989	0.225132	-0.205307	0.0483572	-0.151551	0.147024	0.0860869	0.411937	0.192466	0.0645605	0.164327	0.115487
ILMN_1212835	Ugt1a6a	NM_145079.2	0.0220765	81	NA	7.43167	49.05	NA	NA	0.153994	0.14054	0.0674991	0.52031	-0.0664778	0.526656	-0.0793364	0.449687	-0.185492	0.0750588	-0.205597	0.0480339	0.219263	0.0347147	0.209332	0.0440313	0.198573	0.0563761	0.125314	0.23136	0.156229	0.1348	0.112194	0.284299	0.101685	0.332111	-0.0607651	0.562854	-0.115936	0.268439	-0.152152	0.145407	-0.197004	0.0583925	-0.113595	0.27829	0.115639	0.269677	-0.097415	0.352919
ILMN_1212836	Ptprc	NM_011210.1	0.587613	0	NA	6.93784	45.7907	NA	NA	-0.131082	0.210415	-0.101444	0.333263	-0.00939576	0.928775	0.0666983	0.525283	0.124232	0.235444	0.0462048	0.660088	-0.0860981	0.411877	-0.046731	0.65646	-0.0382657	0.715736	0.0461793	0.660264	0.0539458	0.607551	0.113102	0.280395	0.0750305	0.474739	-0.104037	0.320992	-6.94767e-05	0.999473	0.0394008	0.70768	0.0168844	0.87238	-0.136935	0.190578	0.00486168	0.963111	0.0935669	0.372349
ILMN_1212840	Rnf24		0.183371	8	NA	7.14702	47.1713	NA	NA	0.107243	0.306224	0.128255	0.220505	0.0243201	0.817006	-0.0209286	0.842168	-0.072816	0.48791	-0.0619325	0.555362	0.0308251	0.769281	-0.0142455	0.892195	-0.112713	0.282061	-0.0681431	0.516328	-0.0812207	0.43896	-0.0160473	0.878657	-0.0226601	0.829301	-0.084123	0.422725	-0.0730473	0.486526	-0.144169	0.16798	-0.152562	0.144313	-0.112631	0.282414	-0.133613	0.201664	-0.054729	0.602339
ILMN_1212850	Txnl2	NM_023140.3	0.129513	13	NA	7.19496	47.4877	NA	NA	0.211344	0.0419923	0.225935	0.0294347	0.0694149	0.508511	-0.0918111	0.381427	-0.212433	0.0409222	0.0281273	0.788981	0.0349094	0.739736	-0.130741	0.211616	-0.0739606	0.481078	-0.199979	0.0546172	-0.141462	0.176194	-0.304602	0.00299128	-0.210797	0.0425387	-0.0043966	0.966637	-0.0366026	0.727596	-0.116654	0.265466	-0.118451	0.258124	0.104922	0.316871	0.0296244	0.778031	-0.193537	0.0630589
ILMN_1212854	A630026F21Rik		0.0107316	91	NA	7.51903	49.6266	NA	black (B)	0.17748	0.0887657	0.303967	0.00305519	0.249607	0.0158264	0.189872	0.0683169	0.18587	0.0744562	0.21773	0.0360345	-0.0686607	0.51314	-0.259531	0.0119989	-0.18389	0.077654	-0.10787	0.303389	-0.0668625	0.524261	-0.0849363	0.418238	-0.0921515	0.379657	-0.262021	0.0111758	-0.0205674	0.844858	-0.0102555	0.922277	-0.00815049	0.938195	-0.0324016	0.757835	-0.180207	0.0838938	-0.170715	0.101822
ILMN_1212875	Arhgef19	NM_172520.1	0	94	NA	10.4504	68.974	orange (K)	orange (K)	0.259992	0.0118424	-0.102787	0.326869	-0.450476	5.87379e-06	-0.271259	0.00853704	-0.513799	1.38513e-07	-0.658132	7.59007e-13	0.592419	3.96891e-10	0.448674	6.4662e-06	0.547829	1.32117e-08	0.380141	0.00017094	0.714725	8.57174e-16	0.584657	7.59144e-10	0.587954	5.77564e-10	0.119188	0.255154	-0.215874	0.037688	-0.28782	0.0051491	-0.248054	0.0165125	-0.240723	0.0201069	0.0891453	0.395463	-0.149804	0.151794
ILMN_1212878	4921530G04Rik	NM_027622.1	0.591559	0	NA	6.93524	45.7735	NA	NA	-0.0721973	0.491625	-0.0162676	0.877005	0.0636549	0.544396	0.118342	0.258566	-0.031033	0.767769	0.0791656	0.450666	-0.0971732	0.354121	-0.0809113	0.440711	-0.0745161	0.477781	0.0965288	0.357337	0.045798	0.662898	0.00334784	0.974593	0.106005	0.311871	-0.0296334	0.777965	-0.0315845	0.763761	-0.0679537	0.517498	-0.058123	0.579986	-0.0667843	0.524747	0.0284398	0.786692	0.0181401	0.862978
ILMN_1212884	Ppil5	NM_027178.1	0.74776	0	NA	6.86788	45.3289	NA	NA	0.040875	0.697264	-0.0551546	0.599515	-0.0805818	0.442581	0.00322442	0.975529	-0.0238269	0.820655	-0.113792	0.27745	0.139218	0.18322	0.0746273	0.477122	0.140954	0.177766	-0.0188093	0.857975	0.257672	0.0126471	0.204759	0.0489729	0.198537	0.0564219	0.0818535	0.43539	-0.00774287	0.94128	0.00840099	0.936299	-0.016152	0.877872	-0.0948355	0.365873	-0.092104	0.379903	-0.03934	0.70811
ILMN_1212894	Cask	NM_009806.1	0	94	green (Q)	10.2462	67.6264	green (Q)	green (Q)	-0.45435	4.76924e-06	-0.597824	2.50098e-10	-0.309233	0.00256057	-0.288924	0.00497319	0.0219456	0.834605	-0.271287	0.00853011	-0.0322573	0.758881	0.277817	0.00701291	0.32405	0.00153111	0.0597652	0.569309	0.349333	0.000598962	0.279554	0.00665181	0.229956	0.0265939	0.293321	0.00432439	0.201881	0.0523104	0.475538	1.45724e-06	0.726248	1.7539e-16	0.493974	4.85903e-07	0.188954	0.0696867	0.412532	3.97248e-05
ILMN_1212902	Rab4a	NM_009003.1	0	94	NA	9.54153	62.9753	NA	blue (C )	0.127318	0.223924	0.267726	0.00947337	0.290857	0.00467798	0.138891	0.184261	0.104752	0.317657	0.232255	0.0250764	0.0111718	0.915358	0.0273788	0.794471	0.0155985	0.882026	-0.227453	0.0283338	-0.383627	0.000147142	-0.406423	5.2925e-05	-0.392076	0.000101602	-0.0160527	0.878617	-0.0512727	0.625486	0.023417	0.82369	-0.0142964	0.891812	0.150993	0.148534	-0.184639	0.0764311	-0.121082	0.247622
ILMN_1212906	Slc7a3	NM_007515.1	0.116048	22	NA	7.21753	47.6366	NA	NA	-0.0818373	0.435482	-0.013529	0.897587	0.0650964	0.535301	0.0817931	0.43573	0.0276233	0.792676	0.0673497	0.521236	-0.0511599	0.626248	0.0401001	0.702732	-0.068945	0.511392	-0.0155062	0.88272	0.0219423	0.83463	0.0847025	0.419525	0.0370384	0.724482	0.0162751	0.876949	-0.124193	0.235591	-0.148347	0.155864	-0.0961838	0.359066	-0.143054	0.171327	-0.0166263	0.874315	0.100647	0.337098
ILMN_1212907	D430039N05Rik		0.00234629	92	NA	9.5688	63.1553	NA	brown (F)	-0.0331247	0.752603	0.110905	0.289905	0.286966	0.00528892	0.217204	0.0364966	0.24544	0.0177246	0.304197	0.00303188	-0.240898	0.020014	-0.170121	0.103036	-0.241424	0.0197368	-0.257939	0.0125523	-0.240865	0.0200318	-0.255058	0.0136106	-0.167924	0.107628	0.154991	0.137956	0.140252	0.179957	0.223882	0.0309824	0.17791	0.0879821	0.0666156	0.525797	-0.227766	0.0281106	-0.00187713	0.985753
ILMN_1212921	Olfr345	NM_146945.1	0.475337	0	NA	6.98402	46.0954	NA	NA	0.0760627	0.468665	-0.0556471	0.596255	-0.139704	0.181681	-0.0250564	0.811567	-0.107764	0.303864	-0.124284	0.235248	0.179343	0.0854132	0.150045	0.151129	0.175654	0.0921513	0.218912	0.0350137	0.149635	0.152263	0.12554	0.230514	0.118567	0.257656	-0.0436264	0.677977	0.0169273	0.872058	-0.00573011	0.956527	-0.0868157	0.407976	-0.0419733	0.689542	-0.0022913	0.982609	-0.0542997	0.605194
ILMN_1212935	Fzd4	NM_008055.2	0.394777	2	NA	7.02423	46.3608	NA	NA	-0.1293	0.216735	-0.129803	0.214938	-0.0879443	0.401885	-0.204544	0.0492152	-0.0409834	0.696501	-0.106115	0.311369	-0.0190477	0.856194	0.0397593	0.705142	0.0413086	0.694211	0.150455	0.150004	0.102533	0.328073	0.138626	0.185107	0.0532367	0.612287	-0.159384	0.127003	-0.0555238	0.59707	-0.0749873	0.474994	0.0280328	0.789673	0.034434	0.743157	0.239802	0.0206032	0.156672	0.133684
ILMN_1212938	Aif1	NM_019467.2	0	94	NA	8.91835	58.8622	NA	orange (L)	-0.0800214	0.445771	0.022544	0.830162	0.144737	0.166292	0.30192	0.00326951	0.148569	0.155237	0.00810205	0.938562	-0.133045	0.203606	0.00878637	0.933384	-0.0621825	0.553764	0.281371	0.00629165	0.120846	0.248554	0.392375	0.000100262	0.306588	0.00279913	-0.107182	0.306498	-0.203998	0.0498376	-0.14151	0.176045	-0.245068	0.0179032	-0.368915	0.000273907	-0.115188	0.27156	0.155018	0.137888
ILMN_1212939	Oxct2b	NM_181859.1	0.462259	0	NA	6.98879	46.1269	NA	blue (C )	0.154461	0.139325	0.274797	0.00768201	0.304239	0.00302766	0.194758	0.0613827	0.164268	0.115621	0.293336	0.00432224	-0.10857	0.300242	-0.232299	0.0250481	-0.223815	0.0310337	-0.271063	0.00858687	-0.326137	0.00142115	-0.370376	0.000257849	-0.328123	0.00132323	-0.0648809	0.536656	0.0272114	0.7957	0.0500744	0.633599	0.00169591	0.987128	0.0707601	0.50031	-0.0902687	0.389511	-0.169324	0.104684
ILMN_1212941	Ap2s1	NM_198613.1	0	94	NA	11.812	77.9608	NA	NA	0.151317	0.147656	0.0728214	0.487878	-0.0737223	0.482496	-0.0682846	0.515455	-0.237542	0.0218644	-0.136908	0.190667	0.131266	0.20977	-0.0742596	0.479302	0.0729028	0.487391	0.0601073	0.567097	0.0857016	0.414041	-0.0252225	0.810341	0.104797	0.317447	-0.158431	0.12932	-0.0673844	0.52102	-0.158539	0.129056	-0.05759	0.583471	-0.0450082	0.668367	0.151251	0.147833	-0.172053	0.0991275
ILMN_1212949	Ncstn	NM_021607.2	0.000319949	94	NA	7.90662	52.1847	NA	NA	0.137588	0.188451	0.153402	0.142091	-0.007105	0.94611	-0.0386849	0.712757	-0.16432	0.115503	0.0427069	0.6844	0.0142636	0.892058	-0.101848	0.331334	-0.139697	0.181703	0.0308606	0.769023	-0.0951912	0.364069	-0.0637973	0.543494	-0.0554699	0.597427	-0.0978185	0.350919	-0.140486	0.179226	-0.263566	0.01069	-0.347195	0.000650442	-0.169616	0.104078	0.0298046	0.776716	-0.148552	0.155286
ILMN_1212953	Txlnb	NM_138628.1	0.711646	0	NA	6.88313	45.4296	NA	NA	0.116727	0.265165	0.0783461	0.455382	-0.0178099	0.865448	-0.117939	0.260202	-0.0695859	0.507465	-0.0186009	0.859532	0.0575687	0.583611	-0.116223	0.267251	0.00678696	0.948519	-0.0181353	0.863014	-0.0317244	0.762746	-0.120155	0.251291	-0.0990908	0.344658	-0.0870263	0.406835	0.0192257	0.854865	-0.00171328	0.986996	0.0971896	0.35404	0.15912	0.127642	0.0409683	0.696607	-0.10982	0.294677
ILMN_1212966	Wdr4	NM_021322.1	0.564443	0	NA	6.94862	45.8618	NA	grey (X)	-0.249152	0.016025	-0.220186	0.0339403	-0.143501	0.16998	-0.112106	0.284681	-0.135112	0.196607	-0.0936267	0.372042	-0.0998414	0.340998	0.138319	0.186095	0.0302365	0.773567	0.0345509	0.742315	0.0513504	0.624962	0.192139	0.065024	-0.00678032	0.948569	0.122024	0.243937	-0.0384776	0.714229	-0.0893322	0.394469	-0.0990722	0.344749	0.0271711	0.795996	-0.0764777	0.466235	0.252309	0.0146919
ILMN_1212975	Wdr23	NM_133734.1	0.0552045	85	NA	7.78166	51.3599	green (O)	green (O)	0.0428199	0.683609	0.0751888	0.473805	0.128967	0.217931	0.090022	0.390813	0.140193	0.180143	0.00344675	0.973842	-0.0267919	0.798782	-0.0980301	0.349873	0.030674	0.770381	0.111041	0.289311	-0.0358507	0.732979	-0.0708028	0.500051	0.0398504	0.704497	0.0880106	0.401529	0.63853	5.7472e-12	0.577149	1.39889e-09	0.23179	0.0253775	0.0668552	0.524306	-0.0596182	0.570262	-0.0708022	0.500054
ILMN_1212980	BC020188	NM_199222.1	0.51801	0	NA	6.96606	45.9769	NA	orange (L)	-0.109969	0.294017	-0.128901	0.218171	-0.0957619	0.361187	0.0446709	0.670708	0.0517404	0.622332	-0.107573	0.304726	-0.00969792	0.926491	0.155329	0.137088	0.115183	0.271582	0.157972	0.130448	0.126097	0.228434	0.273253	0.00804543	0.197633	0.0575774	-0.0450732	0.667916	-0.0376454	0.720152	-0.0122385	0.90731	-0.04169	0.69153	-0.0950151	0.364961	0.0832776	0.427418	0.174567	0.0942157
ILMN_1212982	Zfp318	NM_207671.2	9.33e-05	94	NA	9.15103	60.398	NA	NA	-0.171622	0.0999897	-0.121991	0.244067	0.0653351	0.533802	0.015457	0.883089	0.110805	0.290342	0.102077	0.330242	-0.161259	0.122536	-0.0819639	0.43477	-0.0895094	0.393528	-0.23228	0.0250606	-0.0268395	0.798433	-0.04678	0.656123	-0.0424595	0.686133	0.136908	0.190666	0.0583201	0.5787	0.119157	0.255278	0.183964	0.0775324	0.112168	0.28441	-0.120868	0.248467	0.140215	0.180072
ILMN_1212993	4122402O22Rik	XM_148118.1	0.0117848	89	NA	8.0506	53.135	NA	green (Q)	-0.257396	0.0127459	-0.359341	0.000404059	-0.242209	0.0193288	-0.268444	0.00927618	-0.0121883	0.907689	-0.167066	0.109463	-0.00385743	0.970727	0.2327	0.0247918	0.205441	0.0482081	-0.0105485	0.920064	0.0815295	0.437216	0.0244268	0.816218	0.0166824	0.873894	0.268362	0.00929837	0.242559	0.0191489	0.349172	0.000602705	0.450905	5.74051e-06	0.351036	0.000560672	0.268799	0.00917984	0.235974	0.0227784
ILMN_1212997	5430438H03Rik	NM_176951.2	0.00851864	91	NA	7.56827	49.9516	grey (U)	grey (U)	-0.318155	0.00188451	-0.475876	1.42901e-06	-0.44531	7.7246e-06	-0.376946	0.000195831	-0.148496	0.155442	-0.160026	0.12546	-0.0467876	0.656071	0.131254	0.209813	0.106995	0.307349	-0.012138	0.908068	0.171802	0.0996279	0.0846157	0.420003	0.0780433	0.457132	0.047765	0.649355	-0.0504151	0.631288	-0.0303193	0.772964	0.278235	0.00692439	0.117222	0.263131	0.0442462	0.67366	0.253071	0.0143851
ILMN_1212998	Tsn	NM_011650.2	0.566536	0	NA	6.94653	45.848	NA	NA	0.0218673	0.835187	-0.0179865	0.864127	-0.0102741	0.922137	-0.075018	0.474812	0.0303058	0.773062	-0.0668354	0.52443	0.0647775	0.537307	-0.019197	0.855079	0.051902	0.621244	-0.145827	0.163091	0.108073	0.302472	0.0814719	0.437541	0.042748	0.684113	-0.0327537	0.755286	0.0897143	0.392441	0.0946503	0.366814	0.0736768	0.482768	-0.0564824	0.590743	0.0829263	0.429376	-0.00992862	0.924747
ILMN_1213001	Tmc6	NM_145439.1	0	94	NA	9.20745	60.7704	black (B)	black (B)	0.391327	0.000105037	0.561207	4.87223e-09	0.48467	8.526e-07	0.455882	4.38879e-06	0.304529	0.00299859	0.35303	0.00051868	0.0802642	0.444387	-0.070978	0.498988	-0.0614945	0.558167	-0.174969	0.0934482	-0.378304	0.000184872	-0.372471	0.000236347	-0.244176	0.0183381	0.214682	0.0387829	-0.167168	0.109244	-0.0729923	0.486855	-0.239516	0.0207592	-0.302955	0.00315947	-0.23392	0.0240242	-0.325074	0.00147623
ILMN_1213002	Cnbp2	XM_135981.2	0.702554	0	NA	6.89129	45.4834	NA	NA	-0.208587	0.0448069	-0.134801	0.197647	0.0041479	0.968524	0.0286891	0.784867	0.0223442	0.831646	-0.0407566	0.698099	-0.0899751	0.391061	0.0191294	0.855584	-0.0120703	0.908578	0.00901993	0.931617	0.0466017	0.657351	0.141683	0.175512	0.143327	0.170504	-0.113487	0.278752	-0.0145931	0.88958	-0.0675953	0.519714	0.0225829	0.829874	0.0241472	0.818285	0.201358	0.0529364	0.203819	0.0500433
ILMN_1213014	Umps	NM_009471.1	0	94	NA	9.66051	63.7606	grey (W)	grey (W)	-0.174963	0.0934581	-0.249239	0.0159868	-0.372385	0.000237189	-0.43891	1.07794e-05	-0.418242	3.02285e-05	-0.228475	0.0276118	-0.0567707	0.588847	-0.0327696	0.755171	-0.113407	0.279092	-0.0087374	0.933754	-0.0111623	0.915429	0.0156085	0.881951	-0.0982593	0.348742	-0.267191	0.00962272	-0.0185692	0.859769	-0.267778	0.00945894	-0.0571038	0.586658	0.408018	4.91327e-05	0.262566	0.0110024	0.163954	0.116327
ILMN_1213024	Neurog2	NM_009718.2	0.593892	0	NA	6.93702	45.7852	NA	NA	0.0326968	0.755698	0.0922095	0.379355	0.138898	0.184241	0.128287	0.220388	0.171871	0.0994904	0.195849	0.0599154	-0.0733471	0.484734	-0.233283	0.0244224	-0.0970322	0.354823	-0.217461	0.0362706	-0.022276	0.832151	-0.0649924	0.535955	0.0148271	0.887821	0.00589213	0.955299	0.0102899	0.922018	0.0844438	0.420952	0.132035	0.207091	0.0126746	0.904023	0.0108103	0.918087	-0.0499734	0.634284
ILMN_1213026	9630058J23Rik	NM_146105.3	0	94	NA	9.44394	62.3312	blue (D)	blue (D)	-0.0943894	0.368142	0.0895489	0.393318	0.460594	3.39043e-06	0.559642	5.48783e-09	0.505718	2.33252e-07	0.361794	0.000366176	-0.197465	0.0577945	-0.0229339	0.82727	-0.0372515	0.722961	0.028104	0.789152	-0.121963	0.244176	-0.0683756	0.514895	-0.0189295	0.857077	0.144278	0.167654	-0.0754274	0.472398	0.216325	0.0372803	0.220947	0.0333128	-0.0686255	0.513356	-0.0368306	0.725966	0.137237	0.189593
ILMN_1213030	Map4k2		0	94	NA	8.1776	53.9733	NA	grey (U)	-0.0468076	0.655933	-0.282369	0.00610136	-0.413272	3.83538e-05	-0.479254	1.17383e-06	-0.47218	1.76782e-06	-0.440292	1.00364e-05	0.303175	0.00313652	0.406973	5.15858e-05	0.387847	0.000122447	0.152256	0.145128	0.29032	0.00475834	0.104073	0.320821	0.122311	0.242822	0.211196	0.0421395	-0.203819	0.0500424	-0.194471	0.0617736	0.124283	0.23525	0.288397	0.00505646	0.118336	0.25859	0.0603328	0.565641
ILMN_1213053	Wars2	NM_027462.2	0.000146643	94	NA	7.97587	52.6418	NA	NA	0.165056	0.113859	0.23989	0.020555	0.151804	0.146342	0.0922795	0.378992	0.011621	0.911968	0.162685	0.11922	0.0409329	0.696856	-0.24261	0.019123	-0.157538	0.131523	-0.347514	0.000642503	-0.185768	0.0746174	-0.266681	0.00976686	-0.17968	0.0848177	0.190582	0.0672707	-0.140912	0.177897	-0.147269	0.158924	-0.156125	0.135063	-0.0917467	0.381763	0.0939063	0.370609	-0.136963	0.190488
ILMN_1213055	9030612K14Rik	XM_148116.1	0	94	NA	10.3913	68.5839	NA	grey (V)	0.147941	0.15701	0.0799438	0.446213	-0.157683	0.131164	-0.0774221	0.460732	-0.279383	0.00668663	-0.0902765	0.389469	0.191156	0.0664359	0.0386666	0.712887	-0.00604285	0.954157	0.00486994	0.963048	0.131027	0.210609	0.104714	0.317834	0.00232488	0.982355	-0.189851	0.068347	-0.301832	0.003279	-0.453945	4.87482e-06	-0.490562	5.98315e-07	-0.143377	0.170354	-0.0818038	0.43567	-0.104526	0.318711
ILMN_1213056	Fez1	NM_183171.1	0	94	NA	9.60079	63.3665	NA	orange (M)	-0.195253	0.060713	-0.275216	0.00758609	-0.183253	0.078706	0.0235279	0.822869	0.0361913	0.730539	-0.0644195	0.539563	-0.082703	0.430624	0.00100263	0.99239	0.0347105	0.741167	0.271801	0.00840099	0.244441	0.0182077	0.314329	0.00215171	0.361105	0.000376464	-0.0600881	0.567221	-0.000652417	0.995048	0.0454955	0.66499	0.134137	0.199885	-0.0763545	0.466956	0.00680116	0.948412	0.166887	0.109851
ILMN_1213068	1810046I24Rik	NM_027218.1	0.537514	0	NA	6.9575	45.9204	NA	NA	-0.10934	0.296804	-0.0474545	0.651485	0.0102524	0.922301	0.0847687	0.41916	0.17214	0.0989536	0.184275	0.0770237	-0.217542	0.0361993	-0.0862944	0.410807	-0.181309	0.0819853	0.0218101	0.835613	-0.117922	0.260272	-0.0634658	0.545595	-0.0972194	0.353891	0.0609384	0.561739	0.0788753	0.452334	0.168637	0.106121	0.109487	0.296151	0.0950657	0.364705	-0.0105561	0.920007	0.0786932	0.453381
ILMN_1213070	1700037H04Rik		0	94	NA	11.7146	77.3181	NA	purple (T)	-0.560167	5.27353e-09	-0.362547	0.000355207	0.0318275	0.761998	0.0114013	0.913626	0.358381	0.000419845	0.33874	0.000896072	-0.589327	5.14971e-10	-0.17688	0.0898668	-0.441473	9.4402e-06	0.0407923	0.697847	-0.341321	0.000813359	-0.0839925	0.423447	-0.155929	0.135559	-0.109012	0.298267	0.0906196	0.387663	0.121883	0.244487	0.131481	0.209018	0.021321	0.839249	0.097029	0.354839	0.512526	1.50499e-07
ILMN_1213093	Olfr134	NM_146832.1	0.235162	1	NA	7.10749	46.9104	NA	NA	-0.0696768	0.506909	-0.0829976	0.428978	-0.0542484	0.605535	-0.13586	0.194118	-0.0586308	0.576674	-0.109935	0.294168	-0.0269821	0.797384	0.123072	0.239882	-0.0136237	0.896874	0.0211238	0.840716	-0.0638837	0.542948	-0.00723184	0.94515	0.00593146	0.955001	0.0587483	0.575909	-0.0496674	0.636364	-0.0924513	0.378102	-0.017028	0.871304	0.043909	0.676007	0.00382855	0.970946	0.111713	0.286382
ILMN_1213096	Olfr1417	NM_146936.1	0.376126	0	NA	7.03118	46.4067	NA	NA	0.015763	0.880791	0.0787035	0.453322	0.191989	0.0652383	0.0262012	0.803128	-0.00857691	0.934968	0.0657553	0.531169	-0.0631152	0.547821	-0.0343862	0.743501	-0.0635218	0.54524	-0.278253	0.00692071	-0.0688181	0.512172	-0.121225	0.24706	-0.0714671	0.496028	-0.0309726	0.768208	-0.000112032	0.99915	-0.00711351	0.946046	0.0480034	0.647721	0.0512777	0.625452	0.109853	0.29453	0.0076314	0.942124
ILMN_1213101	Lig1	NM_010715.1	0.0589506	56	NA	7.3168	48.2919	NA	NA	-0.160176	0.125101	-0.131021	0.210629	-0.0117817	0.910755	-0.120229	0.250996	-0.010015	0.924094	-0.00887741	0.932695	-0.0937141	0.371594	0.0329407	0.753934	0.00997097	0.924427	-0.0307014	0.770181	-0.0435442	0.67855	-0.0511397	0.626385	-0.119197	0.255118	0.0795315	0.44857	0.160466	0.124411	0.216609	0.0370256	0.194328	0.0619688	0.207158	0.0463256	0.0526013	0.616544	0.122807	0.2409
ILMN_1213110	Olfr159	NM_019476.1	0.0685624	41	NA	7.29135	48.1239	NA	NA	-0.14732	0.158778	-0.0609902	0.561406	0.074048	0.480559	0.0469374	0.655039	0.018033	0.863778	0.111351	0.287957	-0.178023	0.0877777	-0.198578	0.0563702	-0.160061	0.125377	-0.191151	0.0664422	0.0486216	0.643492	0.0470151	0.654505	0.0889662	0.396417	-0.005774	0.956194	0.0514445	0.624327	0.0226283	0.829537	-0.00637079	0.951672	0.0230263	0.826585	0.106376	0.31017	0.0876455	0.403492
ILMN_1213117	Trip10	NM_134125.1	0	94	NA	9.31082	61.4526	pink (H)	pink (H)	-0.176319	0.0909058	-0.392058	0.000101685	-0.440438	9.96112e-06	-0.307902	0.0026782	-0.381755	0.000159516	-0.429938	1.70057e-05	0.204763	0.0489674	0.536002	3.07931e-08	0.364508	0.000328079	0.345532	0.000693221	0.338788	0.000894472	0.375568	0.000207566	0.223505	0.0312737	0.344885	0.000710563	-0.268463	0.00927102	-0.13883	0.184456	-0.105227	0.315456	0.0379485	0.717993	0.158141	0.130032	0.250903	0.0152733
ILMN_1213123	Adam23	NM_011780.1	0	94	NA	9.05745	59.7804	black (B)	black (B)	0.53523	3.25054e-08	0.554188	8.26838e-09	0.34934	0.000598813	0.215118	0.0383796	-0.090258	0.389567	0.0110459	0.916308	0.386968	0.000127252	0.033953	0.746623	0.196751	0.0587231	-0.0597777	0.569228	-0.0931842	0.374316	-0.203255	0.0506947	-0.0514902	0.624019	-0.207045	0.0464481	-0.101441	0.333282	-0.1891	0.0694676	-0.274366	0.00778213	-0.323928	0.00153777	-0.0186455	0.859199	-0.513645	1.39908e-07
ILMN_1213124	1110014J01Rik	NM_029101.2	0.462406	2	NA	6.99654	46.1781	NA	NA	-0.0440789	0.674824	-0.00210838	0.983997	0.0224993	0.830494	0.0971902	0.354036	0.120781	0.248811	0.105754	0.313026	-0.14404	0.168363	-0.117507	0.261964	-0.113794	0.277443	0.0166771	0.873934	-0.112531	0.282847	-0.036653	0.727235	-0.0377524	0.71939	0.0270802	0.796664	-0.0384014	0.714771	0.0341838	0.744959	0.0865143	0.409611	0.110881	0.29001	-0.0616269	0.557319	0.0688964	0.511691
ILMN_1213136	Pim2	NM_138606.1	0.16944	12	NA	7.17046	47.326	NA	NA	0.164321	0.115501	0.115222	0.271419	-0.0338192	0.747588	-0.035736	0.733802	0.00814571	0.938231	2.35567e-05	0.999821	0.0938136	0.371084	0.0409374	0.696825	-0.00992229	0.924795	-0.00727824	0.944798	-0.0426743	0.684629	-0.0440058	0.675333	-0.0350957	0.738397	-0.0201743	0.847787	-0.131823	0.207824	-0.147465	0.158365	-0.168691	0.106007	-0.16968	0.103945	-0.00499321	0.962113	-0.105004	0.316488
ILMN_1213139	Heyl	NM_013905.2	0.031555	86	NA	8.07903	53.3226	NA	blue (D)	0.281148	0.00633505	0.415135	3.50957e-05	0.399717	7.20556e-05	0.437635	1.15097e-05	0.173358	0.0965523	0.304969	0.00295489	-0.0581249	0.579974	-0.431378	1.58188e-05	-0.223027	0.0316461	-0.272889	0.00813332	-0.0260656	0.804127	-0.104411	0.319246	0.0801238	0.445187	-0.222888	0.0317551	0.287978	0.0051236	0.20476	0.0489714	-0.0878344	0.402476	-0.280916	0.0063803	-0.0564918	0.590681	-0.362075	0.000362041
ILMN_1213144	Wbp11	NM_021714.3	0	94	NA	11.161	73.6638	NA	green (Q)	-0.30645	0.00281214	-0.27834	0.00690238	-0.110212	0.292945	-0.0517151	0.622503	0.189704	0.0685651	0.0649365	0.536306	-0.281793	0.00621065	-0.218913	0.0350126	-0.222482	0.0320759	-0.122037	0.243886	-0.0949314	0.365386	-0.0909371	0.385995	-0.062869	0.549386	-0.0700454	0.504658	0.205026	0.0486724	0.25316	0.0143494	0.444115	8.22483e-06	0.416732	3.25095e-05	0.245367	0.0177597	0.297585	0.00376837
ILMN_1213148	Slc2a8	NM_019488.2	0	94	NA	8.51047	56.1702	NA	black (B)	0.246478	0.0172344	0.378008	0.000187205	0.336311	0.000980845	0.330758	0.00120276	0.179964	0.0843185	0.222151	0.0323393	0.0181938	0.862576	-0.0919965	0.380462	-0.0729454	0.487135	0.00108561	0.99176	-0.183197	0.0787987	-0.161618	0.121694	-0.00776203	0.941135	-0.0325473	0.75678	-0.177175	0.0893234	-0.196399	0.0591858	-0.278415	0.00688676	-0.42657	2.01125e-05	0.116189	0.267391	-0.219305	0.0346797
ILMN_1213167	Eif4g2	NM_013507.2	0	94	NA	11.0595	72.9938	NA	black (B)	0.212924	0.0404471	0.358748	0.00041375	0.233652	0.0241911	0.14125	0.176847	-0.11634	0.266764	0.217043	0.0366395	-0.127662	0.222664	-0.451664	5.51177e-06	-0.426309	2.03752e-05	-0.0850125	0.417819	-0.275951	0.00741995	-0.290877	0.00467496	-0.212364	0.0409893	-0.386512	0.000129812	-0.0450818	0.667857	-0.288573	0.00502862	-0.30905	0.00257641	-0.0674415	0.520667	0.0887275	0.39769	-0.233383	0.0243597
ILMN_1213200	Thrap5	NM_198107.1	0	94	NA	10.1776	67.1732	NA	green (N)	-0.331064	0.0011894	-0.358879	0.000411588	-0.162558	0.119513	-0.0491533	0.639863	-0.0108935	0.917459	-0.0722358	0.491393	-0.0143558	0.891365	0.414154	3.67778e-05	0.245962	0.0174769	0.0308567	0.769051	0.0917612	0.381687	0.137768	0.187869	0.0482413	0.646092	0.498494	3.67528e-07	-0.204504	0.0492614	-0.00404255	0.969323	0.0699974	0.504951	0.0251435	0.810924	-0.116635	0.265545	0.32083	0.00171591
ILMN_1213216	Ephb3	NM_010143.1	0.111742	28	NA	7.23292	47.7382	NA	pink (G)	0.299738	0.00351265	0.0757491	0.470506	-0.212069	0.0412776	-0.301081	0.00336114	-0.234519	0.0236551	-0.20426	0.0495387	0.395064	8.89169e-05	0.29663	0.00388703	0.367905	0.000285534	-0.0462096	0.660055	0.0963079	0.358443	-0.168383	0.106656	-0.184742	0.076265	0.14853	0.155348	-0.0142959	0.891816	0.0262816	0.802536	0.114356	0.275061	0.182604	0.0797886	-0.00508872	0.961389	-0.289972	0.00481118
ILMN_1213222	V1rl1	NM_134228.1	0.497	0	NA	6.97967	46.0667	NA	NA	0.0322348	0.759044	0.0741027	0.480234	0.0667588	0.524906	0.0703461	0.502827	-0.0977204	0.351405	0.0089726	0.931975	0.0555816	0.596688	0.0619589	0.555193	0.0351113	0.738285	-0.083731	0.424897	-0.0337545	0.748054	-0.0547949	0.601901	-0.0592508	0.572644	0.173943	0.095416	-0.194337	0.0619567	-0.168752	0.105879	-0.14324	0.170765	0.103327	0.324325	0.025911	0.805266	-0.0150845	0.885887
ILMN_1213231	2700094L05Rik	NM_028312.1	0	94	NA	9.36365	61.8013	NA	orange (K)	0.0487466	0.642639	-0.198353	0.0566555	-0.435032	1.31478e-05	-0.314647	0.00212827	-0.36439	0.000329649	-0.486149	7.80541e-07	0.298814	0.00362043	0.274664	0.00771274	0.31314	0.00224146	0.39853	7.60477e-05	0.440625	9.86515e-06	0.391804	0.000102839	0.383361	0.000148847	-0.146612	0.160812	-0.0848473	0.418728	-0.21528	0.0382305	-0.108519	0.300469	-0.194237	0.0620933	0.148694	0.154888	0.0243992	0.816422
ILMN_1213257	Hist1h4b		0.0908121	48	NA	7.28513	48.0828	NA	grey (U)	-0.143448	0.170138	-0.236457	0.0224933	-0.293511	0.00429811	-0.222996	0.0316704	-0.240786	0.0200736	-0.248145	0.0164714	0.175439	0.0925571	0.200979	0.0533946	0.24437	0.0182425	0.183179	0.0788284	0.159106	0.127677	0.121266	0.246902	0.0686114	0.513443	0.0642971	0.540335	0.060695	0.563306	-0.0180961	0.863307	0.0268184	0.798588	0.109237	0.297265	-0.117085	0.263695	0.144536	0.166888
ILMN_1213265	2610208M17Rik	NM_181732.2	0.714992	0	NA	6.8829	45.428	NA	NA	0.0650221	0.535768	0.0515409	0.623676	0.0336641	0.748707	0.0523161	0.618459	0.0320222	0.760585	-0.0437187	0.677333	0.0752374	0.473518	0.017176	0.870194	0.0197266	0.851126	-0.033921	0.746854	0.0428829	0.683169	0.0908354	0.386529	0.0812902	0.438567	0.050776	0.628843	0.0495305	0.637295	0.0233483	0.824198	-0.0646736	0.537961	-0.0543578	0.604807	-0.0157073	0.881209	-0.0422914	0.687311
ILMN_1213268	Hck	NM_010407.3	0.576214	0	NA	6.93925	45.7999	NA	NA	-0.0807369	0.4417	-0.203858	0.0499982	-0.182337	0.0802383	-0.155508	0.136631	-0.097936	0.350338	-0.163662	0.116988	0.0138456	0.895204	0.0113832	0.913763	0.0944017	0.368079	0.144157	0.168014	0.191748	0.065582	0.141458	0.176204	0.127128	0.224621	-0.0875537	0.403987	0.08314	0.428184	0.0292466	0.78079	0.0828593	0.429751	0.130897	0.211064	0.253831	0.0140844	0.0822872	0.432954
ILMN_1213273	Lrig3	NM_177152.4	0	94	orange (L)	11.2716	74.3939	orange (L)	orange (L)	-0.195654	0.0601752	-0.515443	1.24371e-07	-0.5456	1.55352e-08	-0.387843	0.000122471	-0.2803	0.00650183	-0.636976	6.70661e-12	0.314993	0.00210304	0.488076	6.95324e-07	0.516964	1.12514e-07	0.215097	0.0383989	0.73054	9.51398e-17	0.731988	7.71939e-17	0.58125	1.00371e-09	0.30354	0.00309883	-0.0365654	0.727862	0.0490989	0.640235	0.119526	0.253797	-0.0760802	0.468563	0.0344337	0.743159	0.243549	0.0186491
ILMN_1213275	Slc12a6	NM_133649.1	0.288181	1	NA	7.07659	46.7064	NA	NA	0.0917627	0.381679	0.000965615	0.992671	-0.0758904	0.469677	-0.092718	0.376721	-0.178467	0.0869761	-0.134212	0.199633	0.108518	0.300472	-0.0646819	0.537908	-0.00580737	0.955941	-0.0540641	0.606762	0.130877	0.211135	0.10917	0.297564	0.167932	0.107611	0.0980443	0.349802	-0.0457207	0.663432	-0.0850842	0.417425	-0.0728932	0.487448	-0.0158454	0.880173	0.0293712	0.77988	-0.0815522	0.437088
ILMN_1213286	Ccl21b	NM_011124.3	0.222724	16	NA	7.13675	47.1034	blue (C )	blue (C )	0.0838055	0.424484	0.381729	0.000159693	0.57462	1.71275e-09	0.569837	2.4999e-09	0.448271	6.60582e-06	0.548319	1.27472e-08	-0.325893	0.00143361	-0.360439	0.000386678	-0.402676	6.2934e-05	-0.110039	0.293712	-0.339963	0.000855964	-0.236529	0.0224511	-0.109767	0.294911	-0.0995014	0.342653	-0.0835199	0.426069	-0.0110758	0.916082	-0.132582	0.205197	-0.275192	0.0075915	-0.255665	0.0133815	-0.0998362	0.341023
ILMN_1213287	Actr5	NM_175419.3	0.000613235	94	NA	7.78387	51.3746	NA	grey (W)	0.0399285	0.703945	-0.0205906	0.844686	-0.160302	0.1248	-0.151729	0.146544	-0.158673	0.128728	-0.0994827	0.342744	0.153118	0.142837	0.229256	0.0270706	0.110222	0.292903	-0.0390322	0.710292	-0.130025	0.214147	-0.132597	0.205145	-0.22467	0.0303804	0.0318178	0.762068	-0.175082	0.0932317	-0.155	0.137933	-0.0336337	0.748926	0.175265	0.0928859	-0.145858	0.162999	0.0303909	0.772442
ILMN_1213289	Ggtl3	NM_144786.1	0.000493254	94	NA	7.91687	52.2524	NA	grey (X)	-0.462841	2.99381e-06	-0.608054	1.01892e-10	-0.46749	2.3077e-06	-0.359616	0.000399632	-0.219853	0.0342185	-0.316875	0.00197034	-0.0760873	0.468521	0.35868	0.000414864	0.220277	0.0338649	0.278523	0.00686402	0.332794	0.00111658	0.357923	0.000427564	0.256704	0.0129967	0.238703	0.0212087	-0.122945	0.24037	-0.0362532	0.730096	0.168007	0.107453	0.190368	0.0675841	0.108066	0.302502	0.44356	8.46716e-06
ILMN_1213290	Hdac5	NM_010412.2	4e-05	94	NA	8.04412	53.0922	NA	yellow (A)	0.424326	2.24707e-05	0.378672	0.000181996	0.213099	0.0402791	0.3144	0.00214642	0.0763587	0.466932	-0.0386666	0.712887	0.418374	3.00362e-05	0.154048	0.140397	0.290362	0.00475204	0.0325855	0.756504	0.14707	0.159496	0.120379	0.250401	0.109178	0.297529	-0.159652	0.126357	-0.108604	0.300091	-0.113309	0.279509	-0.27101	0.00860035	-0.420195	2.75003e-05	-0.193829	0.0626542	-0.371644	0.000244632
ILMN_1213296	B130050I23Rik		0	94	NA	9.43537	62.2747	black (B)	black (B)	0.339332	0.000876451	0.6211	3.09125e-11	0.584045	7.98368e-10	0.487906	7.02457e-07	0.228115	0.0278645	0.505874	2.30949e-07	-0.223003	0.0316648	-0.494051	4.83607e-07	-0.540727	2.20461e-08	-0.0731068	0.486169	-0.363465	0.000342258	-0.347972	0.000631276	-0.136618	0.191616	-0.279007	0.00676372	-0.214639	0.0388235	-0.333528	0.00108691	-0.445646	7.58948e-06	-0.529594	4.80558e-08	-0.0144563	0.890609	-0.324433	0.00151037
ILMN_1213307	Ctdsp1	NM_153088.1	0	94	NA	9.76377	64.4421	NA	green (P)	-0.164992	0.114002	-0.189957	0.0681911	-0.0510332	0.627104	-0.0198303	0.850353	0.0784669	0.454685	0.0236198	0.822188	-0.073514	0.483738	0.128201	0.2207	0.0447708	0.670014	0.0896812	0.392617	0.085816	0.413416	0.0833582	0.426969	0.0506524	0.62968	0.146469	0.161227	0.115496	0.270274	0.264225	0.0104887	0.167746	0.108007	-0.0376952	0.719796	-0.0118969	0.909886	0.142229	0.173836
ILMN_1213309	Lrfn4	NM_153388.2	0.00243961	94	NA	7.66701	50.6032	NA	grey (X)	-0.328154	0.00132172	-0.34992	0.000585503	-0.194574	0.0616329	-0.211677	0.0416632	-0.0735483	0.483533	-0.044511	0.671819	-0.144208	0.167864	0.255354	0.0134983	0.0918034	0.381467	0.143299	0.170588	-0.0445454	0.67158	0.0225903	0.829819	0.00692727	0.947456	0.232517	0.0249081	-0.0511621	0.626233	0.00479143	0.963643	0.131625	0.208517	0.243092	0.0188784	0.0563445	0.591652	0.293296	0.00432778
ILMN_1213311	Gfra3	NM_010280.2	0.0749613	57	NA	7.37532	48.6781	NA	orange (K)	0.299326	0.00356041	0.115881	0.268669	-0.188123	0.0709467	-0.120342	0.250546	-0.351091	0.000559472	-0.308973	0.00258311	0.34464	0.000717225	0.0167654	0.873271	0.15561	0.136371	0.0903792	0.388928	0.358072	0.000425044	0.19177	0.0655515	0.298828	0.00361876	-0.181869	0.0810299	-0.091103	0.385126	-0.251196	0.0151503	-0.236166	0.0226644	-0.283101	0.00596501	0.120489	0.249966	-0.265891	0.00999421
ILMN_1213316	Ing3	NM_023626.3	0.00754546	94	NA	7.54275	49.7831	NA	NA	-0.0575802	0.583535	-0.0441412	0.674391	-0.0152107	0.884939	0.018915	0.857185	0.102237	0.329482	0.00295291	0.977589	0.0120572	0.908678	0.155262	0.137262	0.114211	0.275675	-0.0207805	0.843271	-0.0121229	0.908182	0.0811689	0.439253	-0.0890352	0.396049	0.0480407	0.647465	-0.0548823	0.601321	-0.0465169	0.657935	-0.135797	0.194327	-0.0814885	0.437447	-0.15108	0.148298	0.0637184	0.543994
ILMN_1213337	Zcchc12	NM_028325.1	0.0365142	71	NA	7.38626	48.7503	NA	brown (F)	-0.117595	0.261603	0.142614	0.172661	0.386096	0.000132191	0.289819	0.00483453	0.308838	0.002595	0.504067	2.59035e-07	-0.398791	7.51531e-05	-0.290509	0.00472995	-0.413394	3.8132e-05	-0.181788	0.0811668	-0.500334	3.27654e-07	-0.412095	4.05559e-05	-0.298168	0.0036975	0.00585615	0.955572	0.0122865	0.906948	0.0811607	0.439299	0.113975	0.276677	0.0318908	0.761538	0.166052	0.111664	0.0909673	0.385837
ILMN_1213351	Gsdm1	NM_021347.2	0.603463	0	NA	6.93484	45.7708	NA	NA	0.232976	0.0246162	0.214573	0.0388844	0.0549092	0.601143	-0.0884943	0.398936	-0.179788	0.0846269	0.0259698	0.804832	0.10721	0.306372	-0.0481886	0.646453	0.014042	0.893726	-0.167922	0.107632	-0.110839	0.290193	-0.261737	0.011267	-0.22214	0.0323483	-0.114722	0.273518	-0.0355159	0.735381	-0.13219	0.206553	-0.146152	0.162144	0.00686913	0.947897	-0.0612289	0.559872	-0.208495	0.0449032
ILMN_1213354	Asxl2		0.0709753	35	NA	7.28084	48.0545	NA	NA	-0.104032	0.321015	-0.16043	0.124495	-0.0856556	0.414293	-0.000770572	0.994151	-0.0737572	0.482289	-0.144462	0.167108	0.0380847	0.717024	0.20739	0.0460769	0.209363	0.0439992	-0.0411651	0.695221	0.119674	0.253207	0.128644	0.219096	0.129822	0.214873	0.208258	0.0451534	0.088568	0.398542	0.134303	0.199324	0.0860265	0.412267	0.0676708	0.519247	-0.0322072	0.759244	0.120569	0.249649
ILMN_1213355	V1rc30	NM_134185.1	0.703754	0	NA	6.8921	45.4888	NA	NA	0.137417	0.189009	0.0213775	0.838829	-0.118306	0.258712	-0.0743535	0.478745	-0.080083	0.445419	-0.094763	0.366241	0.12823	0.220597	0.0117986	0.910628	0.106325	0.310405	0.0146115	0.889442	0.127351	0.223803	0.0506869	0.629447	0.12947	0.216127	-0.0758764	0.469759	0.0584595	0.577791	0.031022	0.767849	0.147296	0.158848	0.046071	0.661012	-0.00986398	0.925236	-0.105612	0.313681
ILMN_1213368	Olfr698		0.635045	0	NA	6.91704	45.6534	NA	NA	0.00322742	0.975506	0.0796453	0.447918	0.0561093	0.593202	0.00671144	0.949091	-0.0789649	0.451819	0.0116376	0.911842	-0.0258957	0.805378	-0.0371519	0.723671	-0.0935121	0.37263	-0.151117	0.148196	-0.0264598	0.801225	-0.00722655	0.94519	-0.031751	0.762553	0.129309	0.216703	0.0327754	0.755129	-0.0167773	0.873182	-0.144665	0.166506	0.0538175	0.608407	-0.0114807	0.913026	0.0157371	0.880986
ILMN_1213371	Gpr37	NM_010338.1	0.676185	0	NA	6.8994	45.5369	NA	NA	0.099703	0.341671	0.121972	0.244141	0.0344949	0.742719	0.0419053	0.690019	0.109959	0.294065	0.188057	0.0710483	-0.0684677	0.514328	-0.169398	0.104531	-0.189869	0.0683204	-0.158833	0.12834	-0.139848	0.181228	-0.259769	0.0119179	-0.145414	0.164298	-0.00502853	0.961845	-0.0203751	0.846291	-0.0326929	0.755726	0.0402246	0.701853	-0.00731961	0.944485	0.126118	0.228356	-0.106519	0.30952
ILMN_1213376	Cfl1	NM_007687.2	0	94	NA	8.46681	55.882	NA	NA	-0.0815443	0.437132	-0.0889559	0.396471	-0.0660944	0.529048	-0.0479948	0.64778	0.0570618	0.586934	-0.00575306	0.956353	-0.022299	0.831981	0.134618	0.198264	0.0564878	0.590707	0.0506124	0.629951	-0.0601912	0.566555	0.00502402	0.96188	-0.138999	0.183919	0.138796	0.184565	-0.0931596	0.374443	-0.029387	0.779765	0.0423881	0.686633	0.141909	0.174818	-0.0789778	0.451744	0.0989765	0.345218
ILMN_1213393	Gm253	NM_199221.1	0.476777	1	NA	6.98661	46.1125	NA	NA	0.084245	0.42205	0.0916767	0.382127	0.0796727	0.447762	0.138747	0.184722	0.0826622	0.430853	-0.00441949	0.966464	0.0687203	0.512773	0.0642281	0.54077	0.0822661	0.433072	0.0926521	0.377062	0.0497367	0.635893	0.109286	0.297046	0.0997962	0.341218	-0.236126	0.0226881	-0.0441986	0.673991	-0.0860211	0.412296	-0.118001	0.25995	-0.188952	0.0696895	0.144195	0.167901	-0.0589391	0.574668
ILMN_1213405	4930488L10Rik		0.0722818	53	NA	7.28896	48.1081	NA	NA	-0.203925	0.0499209	-0.0306664	0.770435	0.14663	0.16076	0.158858	0.128279	0.251003	0.0152311	0.232873	0.0246814	-0.216507	0.0371173	-0.0801526	0.445023	-0.150343	0.150311	-0.108679	0.299751	-0.2021	0.0520496	-0.080124	0.445186	-0.0534205	0.611057	-0.0455449	0.664649	-0.00866135	0.93433	0.048208	0.64632	0.0788381	0.452548	0.0511846	0.626081	-0.0697349	0.506554	0.187993	0.0711461
ILMN_1213409	Tas2r125	NM_207027.1	0.31107	0	NA	7.05923	46.5918	NA	NA	0.0644495	0.539373	0.100937	0.335701	0.0713451	0.496765	-0.0264831	0.801054	-0.0179385	0.864486	0.0256887	0.806904	0.0456614	0.663842	-0.0325274	0.756924	0.0455011	0.664952	-0.163932	0.116376	-0.139483	0.18238	-0.190088	0.0679972	-0.183108	0.078947	-0.127899	0.221801	0.101104	0.334897	-0.0189828	0.856679	0.0129077	0.902266	0.0356178	0.73465	-0.109815	0.2947	-0.111723	0.286338
ILMN_1213426	BC038286	NM_170755.1	0.000373274	94	green (O)	10.1744	67.1527	green (O)	green (O)	0.0498231	0.635305	0.0708266	0.499907	0.15397	0.140603	0.0945849	0.367146	0.208754	0.0446324	0.0969262	0.355351	-0.0925216	0.377738	-0.197879	0.0572605	-0.0920831	0.380012	-0.138405	0.185816	0.0170858	0.87087	-0.00663045	0.949705	0.0524754	0.617388	-0.070457	0.502152	0.702322	4.34374e-15	0.590703	4.58754e-10	0.143348	0.17044	-0.0649055	0.536501	-0.0352301	0.737432	-0.112458	0.283161
ILMN_1213437	Snapc3		0.211446	5	NA	7.12346	47.0157	NA	NA	0.12898	0.217884	0.169415	0.104496	0.0860443	0.41217	-0.0190129	0.856454	-0.060877	0.562134	0.10211	0.330085	-0.00874777	0.933676	-0.0414023	0.693553	-0.117728	0.26106	-0.0940255	0.37	-0.141719	0.1754	-0.154988	0.137964	-0.19704	0.0583457	-0.0410533	0.696009	-0.061992	0.554981	-0.147961	0.156955	-0.191899	0.0653663	-0.0727772	0.488143	0.0942922	0.368638	-0.104057	0.320899
ILMN_1213441	Tas2r129	NM_207029.1	0.627273	0	NA	6.91746	45.6562	NA	NA	-0.15446	0.139328	-0.108529	0.300423	0.0260263	0.804416	0.0494741	0.637679	0.0621774	0.553797	0.0345397	0.742396	-0.0911036	0.385122	0.0459983	0.661514	-0.0133942	0.898602	0.104828	0.317307	-0.0755429	0.471719	-0.0688556	0.511941	0.0553642	0.598126	0.139055	0.18374	-0.00603837	0.954191	0.0550238	0.600382	0.2093	0.0440644	0.0557174	0.59579	0.116663	0.26543	0.190607	0.0672348
ILMN_1213449	Man2c1	NM_028636.1	0	94	NA	11.0286	72.79	green (N)	green (N)	-0.177673	0.0884134	-0.222792	0.0318306	-0.170913	0.101419	-0.136898	0.190701	-0.133317	0.202674	-0.212707	0.0406565	0.0695434	0.507725	0.394172	9.25403e-05	0.2346	0.0236058	0.0566421	0.589692	0.132932	0.203993	0.201571	0.0526806	0.0930805	0.37485	0.611064	7.77541e-11	-0.276818	0.00722836	-0.114274	0.275411	-0.130215	0.213475	0.0853341	0.416053	-0.0243328	0.816912	0.217459	0.0362719
ILMN_1213456	Dhrs7	NM_025522.1	0	94	NA	11.1046	73.2916	brown (F)	brown (F)	-0.19789	0.0572471	0.109324	0.296876	0.413151	3.85751e-05	0.573443	1.88079e-09	0.621287	3.03766e-11	0.63983	5.04762e-12	-0.576866	1.43107e-09	-0.49295	5.17348e-07	-0.56392	3.95839e-09	-0.0118388	0.910325	-0.263176	0.0108108	-0.12441	0.234769	0.0381794	0.71635	-0.215641	0.0379001	0.0340413	0.745986	0.0953106	0.363465	-0.0457437	0.663273	-0.383726	0.000146518	0.0361762	0.730647	0.12146	0.246142
ILMN_1213458	Fbxo18	NM_015792.1	0.000519917	94	NA	7.76369	51.2414	NA	yellow (A)	0.291461	0.00458896	0.213484	0.0399103	-0.0447826	0.669932	-0.0327814	0.755086	-0.107972	0.302925	-0.140938	0.177815	0.20877	0.0446157	-0.0545989	0.603203	0.0393444	0.708079	-0.0397888	0.704933	0.0404765	0.700074	-0.0057401	0.956451	0.0116606	0.911669	-0.0642487	0.540641	-0.0196791	0.85148	-0.118642	0.257352	-0.170479	0.102303	-0.0372158	0.723215	-0.0733691	0.484603	-0.258564	0.0123324
ILMN_1213473	Hist1h3f	NM_013548.2	0.426958	0	NA	7.00566	46.2383	NA	lilac (J)	-0.125456	0.230829	-0.13481	0.197617	-0.124522	0.234345	-0.125673	0.230014	0.0126139	0.90448	0.0203839	0.846225	-0.154976	0.137995	-0.080547	0.442778	-0.0284528	0.786597	0.269027	0.0091185	-0.0104078	0.921127	-0.0616396	0.557237	-0.0176776	0.866438	-0.0552662	0.598775	-0.0329475	0.753884	-0.00740267	0.943856	0.115713	0.269367	0.0787056	0.45331	0.0517727	0.622114	0.104354	0.31951
ILMN_1213474	Cited1	NM_007709.3	0.427292	0	NA	7.00254	46.2177	NA	NA	0.0344776	0.742843	0.0081059	0.938532	-0.103893	0.321664	-0.216566	0.037064	-0.269783	0.00891787	-0.164752	0.114537	0.111147	0.288846	0.127481	0.223328	0.0467616	0.656249	0.0554954	0.597258	0.0436812	0.677595	0.0708047	0.500039	-0.0374564	0.721499	-0.145141	0.165101	-0.0891048	0.395678	-0.255155	0.013574	-0.272586	0.0082071	-0.0979226	0.350404	0.0824174	0.432223	-0.0156521	0.881624
ILMN_1213483	B430214A04Rik	NM_146018.1	0	94	NA	11.0771	73.11	NA	NA	0.158375	0.129459	0.0898792	0.391568	0.0607143	0.563181	0.232964	0.0246238	0.202698	0.0513449	-0.0363877	0.729133	0.127066	0.224848	0.0782115	0.45616	0.103056	0.325599	0.00514312	0.960977	0.224862	0.0302349	0.241924	0.0194759	0.238917	0.0210895	0.0726192	0.48909	-0.0522572	0.618855	0.0584872	0.57761	-0.0745942	0.477318	-0.319065	0.00182555	-0.0835951	0.425652	-0.106253	0.310736
ILMN_1213495	Sv2a	NM_022030.2	0.00215965	94	NA	7.72067	50.9574	NA	green (N)	-0.0990124	0.345042	-0.169252	0.104835	-0.119086	0.255564	-0.181541	0.0815893	-0.136113	0.193281	-0.131144	0.210197	0.0409217	0.696936	0.211207	0.0421288	0.169228	0.104883	0.0538967	0.607878	0.0914281	0.383425	0.0113701	0.913861	0.062435	0.552152	0.345071	0.000705533	-0.139416	0.182594	-0.0276696	0.792337	0.141398	0.17639	0.139801	0.181377	-0.0113894	0.913715	0.0739614	0.481073
ILMN_1213506	Cep2		0.367768	2	NA	7.03717	46.4462	NA	NA	-0.0524248	0.617728	0.000540494	0.995897	0.0276238	0.792673	0.0160522	0.878621	0.0286349	0.785263	0.017573	0.867222	-0.130472	0.212566	-0.0977299	0.351357	-0.14634	0.1616	0.127357	0.223782	0.058981	0.574396	0.152532	0.144393	0.115224	0.271409	-0.105186	0.315648	-0.0160029	0.878991	-0.0638906	0.542904	-0.120006	0.251884	-0.207578	0.0458751	-0.0564901	0.590693	0.0150034	0.886497
ILMN_1213524	Ddx39	NM_197982.2	0.546473	2	NA	6.95833	45.9259	NA	green (N)	0.0396709	0.705767	0.016442	0.875696	-0.0322297	0.759081	-0.0749898	0.474979	0.00184992	0.985959	0.00808878	0.938662	0.0452111	0.66696	0.0419751	0.689529	0.0222946	0.832013	-0.133742	0.201227	-0.0325418	0.75682	-0.0705482	0.501597	-0.091909	0.380918	0.27809	0.00695493	0.120373	0.250426	0.113103	0.28039	-0.00381047	0.971083	0.0345393	0.742399	-0.035197	0.73767	-0.0424002	0.686548
ILMN_1213531	Adipor1	NM_028320.2	0	94	NA	11.8355	78.1159	NA	black (B)	0.385978	0.000132872	0.485234	8.24393e-07	0.400705	6.88821e-05	0.41052	4.36883e-05	0.1555	0.136651	0.186382	0.073646	0.0755661	0.471582	-0.208806	0.044578	-0.0663568	0.52741	-0.0201359	0.848074	-0.00309227	0.976532	-0.0358959	0.732655	0.115761	0.26917	-0.113001	0.280827	-0.1686	0.106199	-0.164239	0.115686	-0.363088	0.00034752	-0.527832	5.42242e-08	-0.142776	0.17217	-0.420685	2.68532e-05
ILMN_1213535	Nnt	NM_008710.2	0.663894	0	NA	6.90714	45.588	NA	NA	0.152109	0.145522	0.109905	0.2943	-0.0320448	0.760421	-0.107303	0.305948	-0.0906439	0.387535	-0.0461988	0.66013	0.102681	0.327373	0.0451922	0.667092	0.0376758	0.719935	-0.0901989	0.389879	-0.0205517	0.844975	-0.123242	0.239228	-0.0702179	0.503607	0.107015	0.307257	-0.0442313	0.673764	0.0136819	0.896436	-0.064793	0.537209	-0.00750191	0.943105	0.118162	0.259293	-0.118409	0.258292
ILMN_1213549	Creb3l4	NM_030080.1	0.081347	59	NA	7.34052	48.4484	NA	green (Q)	-0.21312	0.040259	-0.143006	0.171473	0.107612	0.30455	0.198166	0.0568943	0.290184	0.0047789	0.142674	0.17248	-0.182163	0.0805319	-0.0449724	0.668616	-0.0342047	0.744809	-0.0830145	0.428884	-0.0524338	0.617668	-0.035279	0.737081	0.106169	0.311121	0.200571	0.0538909	0.274458	0.00776065	0.327081	0.00137383	0.346596	0.000665557	0.0861428	0.411633	-0.0635816	0.544861	0.163413	0.117553
ILMN_1213564	V2r4	NM_009493.1	0.108676	28	NA	7.22626	47.6943	NA	NA	0.00913456	0.93075	0.00977159	0.925934	-0.0248205	0.813309	-0.117015	0.263979	-0.0837612	0.424729	-0.0576845	0.582852	0.0617294	0.556662	0.197207	0.0581285	0.136158	0.19313	-0.0475928	0.650536	-0.117891	0.260396	-0.0357861	0.733442	-0.153103	0.142879	0.122859	0.2407	-0.0687262	0.512737	-0.125068	0.232285	-0.157497	0.131624	-0.0276069	0.792797	-0.0654801	0.532893	0.0453623	0.665913
ILMN_1213572	4931440L10Rik	NM_183292.1	0.101037	23	NA	7.23206	47.7325	NA	NA	0.0464773	0.658209	-0.0297555	0.777075	-0.100029	0.340088	-0.117447	0.262208	-0.095871	0.360638	-0.0193124	0.854217	0.0476489	0.650151	-0.0655701	0.532328	-0.0381035	0.716889	0.0655183	0.532653	-0.0707729	0.500232	-0.113456	0.278881	-0.043859	0.676356	-0.0566785	0.589452	0.0404185	0.700484	-0.000712721	0.99459	0.0466876	0.656759	0.0788956	0.452217	-0.000614574	0.995335	-0.0815335	0.437193
ILMN_1213573	5930434B04Rik	XM_355322.1	0	94	NA	9.65939	63.7532	yellow (A)	yellow (A)	0.537043	2.86199e-08	0.36406	0.000334107	-0.0576311	0.583202	-0.217363	0.0363564	-0.419713	2.81512e-05	-0.227794	0.0280907	0.509552	1.82457e-07	0.227044	0.0286269	0.308929	0.00258697	-0.0873781	0.404934	-0.0159609	0.879306	-0.295301	0.00405773	-0.170579	0.102099	0.0164656	0.875519	-0.0547253	0.602364	-0.192441	0.0645957	-0.204061	0.049766	-0.0382474	0.715866	-0.070554	0.501562	-0.48895	6.59624e-07
ILMN_1213574	5730538E15Rik		0.427772	1	NA	7.00715	46.2481	NA	NA	0.0116548	0.911713	-0.0125796	0.904739	-0.0067017	0.949165	0.0716892	0.494686	0.0818471	0.435426	-0.0908519	0.386442	0.0704812	0.502004	0.00982916	0.925499	0.094703	0.366546	0.0630441	0.548273	0.122683	0.241382	0.128183	0.220767	0.133424	0.202309	0.0107571	0.918489	0.163827	0.116615	0.206674	0.0468499	0.213782	0.0396277	-0.0317574	0.762506	0.00384444	0.970825	-0.00867976	0.93419
ILMN_1213579	AY053573		0.598064	1	NA	6.93739	45.7876	NA	NA	0.127687	0.222573	0.158324	0.129584	0.097043	0.354769	0.102598	0.327765	0.102316	0.329107	0.0813328	0.438327	0.0920695	0.380083	0.0312303	0.766334	0.033103	0.75276	0.018417	0.860907	-0.101975	0.330729	-0.0950529	0.36477	-0.112434	0.283265	-0.0115586	0.912439	-0.0736829	0.482731	-0.0730248	0.48666	-0.0192333	0.854808	-0.0683663	0.514952	-0.144876	0.165882	-0.128887	0.21822
ILMN_1213596	Ly9	NM_008534.1	0.271877	5	NA	7.08829	46.7836	NA	NA	-0.0703838	0.502597	-0.18836	0.0705853	-0.271804	0.00840025	-0.199574	0.0551197	-0.194176	0.0621768	-0.22134	0.0329925	0.0675989	0.519692	0.226114	0.0293031	0.171776	0.0996799	0.178572	0.0867883	0.125418	0.23097	0.175202	0.0930041	0.10257	0.327897	-0.0948032	0.366037	-0.1035	0.32351	-0.149136	0.153649	-0.11417	0.27585	-0.145331	0.164543	0.06298	0.54868	0.0699806	0.505054
ILMN_1213604	Arhgdib	NM_007486.1	0.200435	8	NA	7.13108	47.066	NA	NA	0.0267304	0.799235	-0.0401513	0.70237	-0.090551	0.388024	0.00212013	0.983908	0.00540487	0.958992	0.00587996	0.955391	0.0541899	0.605925	-0.00924935	0.929882	0.0879119	0.402059	-0.0303147	0.772997	0.0943124	0.368535	-0.00501701	0.961933	-0.00953586	0.927716	0.0205211	0.845203	0.0303506	0.772735	0.117956	0.260133	0.221448	0.0329046	0.17929	0.0855074	-0.00552614	0.958073	-0.0564982	0.590639
ILMN_1213615	Admr	NM_007412.1	0.0471658	60	NA	7.34492	48.4774	NA	orange (M)	0.0715624	0.495452	-0.0717173	0.494517	-0.246587	0.0171837	-0.151996	0.145825	-0.335575	0.00100793	-0.274622	0.00772248	0.0630931	0.547961	-0.0284233	0.786813	0.0146527	0.889133	0.301799	0.00328252	0.313764	0.00219395	0.302695	0.00318679	0.368019	0.000284204	-0.130711	0.211721	-0.0243537	0.816758	-0.163165	0.118118	-0.127602	0.222883	-0.0534338	0.610969	0.166304	0.111115	-0.0526923	0.615933
ILMN_1213617	Ppgb	NM_008906.2	0	94	NA	9.49581	62.6736	black (B)	black (B)	0.317268	0.00194361	0.538218	2.63436e-08	0.453226	5.06777e-06	0.504	2.60131e-07	0.176788	0.090037	0.358507	0.000417739	-0.0758993	0.469624	-0.308622	0.00261401	-0.309143	0.00256832	0.0121835	0.907725	-0.222102	0.0323787	-0.087846	0.402413	-0.0270598	0.796814	-0.218979	0.0349561	-0.268688	0.00920993	-0.324525	0.00150544	-0.540898	2.17792e-08	-0.483283	9.25836e-07	-0.108397	0.301015	-0.279926	0.00657663
ILMN_1213618	Chfr	NM_172717.1	0.000519917	94	NA	7.88196	52.0219	NA	yellow (A)	0.303697	0.00308271	0.263878	0.0105945	-0.0537621	0.608776	-0.118105	0.259527	-0.383582	0.000147432	-0.090958	0.385886	0.244975	0.017948	-0.0260161	0.804492	0.032602	0.756384	-0.109684	0.29528	-0.045882	0.662318	-0.179536	0.0850724	-0.183569	0.0781821	-0.118572	0.257632	-0.244665	0.0180984	-0.361992	0.000363267	-0.240698	0.0201204	0.0457695	0.663095	-0.0605242	0.564407	-0.271764	0.0084101
ILMN_1213632	Pck1		0.360316	1	NA	7.04185	46.4771	NA	NA	-0.0312411	0.766256	0.0375143	0.721086	0.0697199	0.506646	0.0822389	0.433224	0.032512	0.757036	0.0668672	0.524232	-0.0118836	0.909987	0.078733	0.453152	0.0255896	0.807634	0.127327	0.223892	-0.0113702	0.91386	0.0138493	0.895176	-0.0534179	0.611075	-0.136781	0.191081	-0.148525	0.155361	-0.0990337	0.344938	-0.173407	0.0964567	-0.086504	0.409667	0.0107659	0.918422	0.0169768	0.871688
ILMN_1213645	AI467606	NM_178901.2	0	94	NA	9.30321	61.4024	NA	NA	-0.0710234	0.498713	0.0246575	0.814513	0.193604	0.0629664	0.194647	0.0615334	0.230075	0.0265133	0.0361632	0.73074	-0.101471	0.333136	-0.0767777	0.464483	-0.0383757	0.714954	0.0182917	0.861844	0.0232939	0.824601	0.0960093	0.359943	0.171419	0.100398	0.0359607	0.73219	0.144041	0.168362	0.231165	0.0257865	0.127531	0.223144	-0.108487	0.300612	0.0608749	0.562147	0.0931771	0.374353
ILMN_1213672	Bnip2	NM_016787.2	0.637818	0	NA	6.91545	45.6429	NA	NA	0.0286859	0.784891	0.102202	0.329646	0.134842	0.19751	0.152034	0.145723	-0.00404316	0.969318	0.0851403	0.417117	-0.089738	0.392316	-0.272808	0.00815291	-0.218551	0.035323	-0.0723223	0.490873	-0.00110116	0.991642	0.0158142	0.880407	0.12968	0.215379	0.225205	0.0299777	-0.0264445	0.801337	-0.0141849	0.892651	0.00470939	0.964265	0.0174282	0.868306	-0.0393136	0.708297	0.00432233	0.967201
ILMN_1213678	Plec1		0.199328	6	NA	7.14283	47.1436	NA	NA	0.101391	0.33352	0.135688	0.194688	0.14148	0.176137	0.129028	0.217714	0.0156098	0.881942	0.0840482	0.423139	0.0123696	0.906322	-0.10217	0.3298	-0.0438175	0.676644	-0.023406	0.823771	-0.0835391	0.425963	-0.176602	0.0903814	-0.0709396	0.499221	-0.011172	0.915357	0.031273	0.766024	0.0496875	0.636227	0.0150653	0.886031	0.0547843	0.601972	-0.0110381	0.916367	-0.0707444	0.500405
ILMN_1213680	9330177P20Rik		0.282035	10	NA	7.10186	46.8732	NA	green (P)	-0.219379	0.0346173	-0.217409	0.036316	-0.0454578	0.665251	0.0855048	0.415118	0.213911	0.0395062	0.026877	0.798157	-0.111931	0.285436	0.115584	0.269905	0.0474075	0.651808	0.0601428	0.566868	0.0312976	0.765845	0.0749944	0.474951	0.102941	0.326143	0.27239	0.00825503	0.199374	0.0553681	0.309023	0.00257876	0.191568	0.0658415	0.0382241	0.716032	0.0593929	0.571722	0.228652	0.0274888
ILMN_1213681	0610009O20Rik	NM_024179.3	0	94	NA	9.68246	63.9055	pink (H)	pink (H)	-0.282942	0.00599444	-0.450036	6.01361e-06	-0.404736	5.72323e-05	-0.386967	0.00012726	-0.289177	0.0049337	-0.357582	0.000433406	0.157009	0.132838	0.619544	3.57424e-11	0.376191	0.000202183	0.23591	0.0228163	0.200953	0.0534257	0.227398	0.0283729	0.102913	0.326277	0.466195	2.4822e-06	-0.320852	0.00171456	-0.193745	0.0627703	-0.0400358	0.703186	0.0047254	0.964144	0.0889279	0.396621	0.34138	0.000811541
ILMN_1213692	Pcbp3	NM_021568.1	0	94	NA	9.34621	61.6862	NA	pink (G)	0.211228	0.0421074	0.084779	0.419103	-0.175191	0.0930263	-0.300985	0.00337181	-0.508826	1.91194e-07	-0.270972	0.00860992	0.371781	0.000243234	0.306993	0.00276135	0.243348	0.0187496	0.0272426	0.795471	0.0264581	0.801237	-0.133266	0.20285	-0.186177	0.0739704	0.0510799	0.626789	-0.211014	0.042321	-0.37156	0.000245488	-0.320302	0.00174803	-0.0197724	0.850785	-0.0594251	0.571513	-0.194403	0.0618658
ILMN_1213711	LOC245828	XM_126252.3	0	94	NA	11.1386	73.516	NA	black (B)	0.335583	0.00100763	0.470993	1.89189e-06	0.237129	0.022102	0.170795	0.101659	-0.131535	0.208829	0.16216	0.120432	0.0586885	0.576299	-0.23678	0.0223048	-0.245664	0.0176178	-0.0777915	0.458589	-0.228057	0.0279052	-0.177133	0.0894005	-0.124686	0.233725	-0.375037	0.000212257	-0.193361	0.0633036	-0.507817	2.03986e-07	-0.660189	6.08374e-13	-0.481447	1.03196e-06	-0.0441819	0.674107	-0.306236	0.00283238
ILMN_1213721	Olfr906	XM_146737.1	0.588333	0	NA	6.93565	45.7762	NA	NA	0.124224	0.235476	0.0689629	0.511282	-0.0579443	0.581153	0.00882852	0.933065	-0.155867	0.135717	-0.103823	0.321991	0.142649	0.172555	0.100208	0.339217	0.0632842	0.546748	0.173461	0.0963512	0.0145146	0.890171	-0.0209189	0.842241	0.0142435	0.89221	-0.00574134	0.956442	-0.0466795	0.656815	-0.0584748	0.577691	-0.18038	0.0835919	-0.0936952	0.371691	0.0201709	0.847813	-0.10221	0.329608
ILMN_1213725	Nudt5	NM_016918.2	0	94	NA	10.796	71.2547	grey (U)	grey (U)	0.0534863	0.610618	-0.0634075	0.545965	-0.263057	0.0108481	-0.353203	0.000515183	-0.400404	6.98325e-05	-0.187172	0.072411	0.133142	0.203273	-0.0491824	0.639666	0.0275392	0.793294	-0.0961694	0.359138	0.0185332	0.860038	-0.177695	0.0883736	-0.0463122	0.659347	-0.208022	0.0454026	-0.0821718	0.433601	-0.29901	0.00359729	0.0195451	0.85248	0.181074	0.0823887	0.209782	0.0435686	-0.0670347	0.523191
ILMN_1213728	3110048E14Rik	NM_133750.2	5.33e-05	94	NA	8.01717	52.9143	yellow (A)	yellow (A)	0.576714	1.44856e-09	0.537517	2.76801e-08	0.194563	0.0616481	0.0785456	0.454231	-0.127464	0.223387	-0.00259597	0.980297	0.340111	0.000851222	-0.0870701	0.406598	0.0254292	0.808817	-0.176133	0.0912531	-0.0991396	0.34442	-0.210422	0.0429164	-0.238347	0.0214079	-0.162529	0.119579	-0.0765834	0.465618	-0.175224	0.0929636	-0.329501	0.00125892	-0.176475	0.0906173	-0.138275	0.186234	-0.527248	5.64321e-08
ILMN_1213736	6330406I15Rik	NM_027519.1	0.0194236	84	NA	7.48588	49.4078	NA	orange (K)	-0.0243616	0.8167	-0.217131	0.0365613	-0.258528	0.0123451	-0.156632	0.133785	-0.170119	0.103041	-0.274069	0.0078517	0.142882	0.171849	0.126435	0.227179	0.187314	0.0721908	0.110518	0.2916	0.330542	0.00121222	0.217745	0.0360215	0.234231	0.0238318	0.0575792	0.583541	-0.0181481	0.862918	0.0659474	0.529967	0.171197	0.100845	0.198105	0.0569712	0.298272	0.00368505	-0.00848695	0.935649
ILMN_1213745	D14Ertd231e	NM_153414.2	0	94	NA	8.4756	55.9401	NA	NA	0.0623567	0.552652	0.0431955	0.680984	-0.0743965	0.47849	0.0411878	0.695062	-0.0404263	0.700428	-0.0252678	0.810007	0.0221557	0.833045	-0.0474158	0.651751	-0.0142537	0.892133	0.236768	0.0223116	0.0337904	0.747796	0.0455243	0.664791	0.179064	0.085908	-0.113301	0.279545	-0.246108	0.0174078	-0.252497	0.0146158	-0.174739	0.0938863	-0.324135	0.00152649	-0.0420072	0.689303	-0.0625508	0.551414
ILMN_1213750	Pcdhb10	NM_053135.1	0.00486589	93	NA	7.63464	50.3896	NA	blue (E )	-0.226522	0.0290049	-0.160931	0.123308	0.0713883	0.496504	0.211816	0.041526	0.303066	0.00314793	0.140122	0.180366	-0.246998	0.0169934	-0.1439	0.168781	-0.109462	0.296263	0.12927	0.216844	0.110968	0.289628	0.205935	0.0476605	0.230257	0.0263908	0.021122	0.840729	0.0349813	0.73922	0.217931	0.0358597	0.253509	0.0142112	0.0436164	0.678047	0.0531206	0.613064	0.186697	0.0731519
ILMN_1213763	B230365F16Rik	NM_176916.2	0.68617	0	NA	6.89827	45.5295	NA	NA	0.0161145	0.878153	0.1083	0.301451	0.150877	0.148851	0.210513	0.0428252	0.0139984	0.894054	0.0835493	0.425906	-0.0959172	0.360406	-0.158154	0.13	-0.184108	0.0772961	0.0394979	0.706992	-0.0836965	0.425088	-0.0489004	0.641588	0.0899878	0.390994	0.204383	0.0493986	-0.0401021	0.702718	-0.0215562	0.8375	-0.160426	0.124505	-0.0271658	0.796035	0.0629388	0.548943	-0.0261734	0.803333
ILMN_1213777	Fgf10	NM_008002.3	0.000466592	94	NA	7.97631	52.6446	NA	purple (T)	-0.423263	2.36759e-05	-0.375396	0.000209072	-0.18275	0.0795445	-0.232955	0.0246291	0.0638455	0.543189	-0.0381286	0.716711	-0.27446	0.0077602	0.148591	0.155176	-0.0642389	0.540703	-0.0171544	0.870356	-0.100329	0.338634	0.0566236	0.589814	-0.138305	0.186139	0.0852409	0.416565	0.0139277	0.894586	0.0831021	0.428396	0.176881	0.089866	0.243303	0.0187721	-0.00742161	0.943713	0.433823	1.39811e-05
ILMN_1213779	BC023754	XM_148895.4	0	94	NA	8.29844	54.7708	NA	NA	0.0856048	0.414571	0.112369	0.283543	0.111834	0.285858	0.157204	0.132351	-0.0287927	0.784109	-0.000511293	0.996119	0.145061	0.165336	0.202888	0.0511215	0.090239	0.389667	0.0704204	0.502375	-0.0116246	0.911941	-0.0403557	0.700927	0.069295	0.509245	0.18078	0.0828975	-0.224139	0.0307847	-0.230082	0.0265083	-0.138241	0.186343	-0.163372	0.117648	0.107291	0.306004	-0.00425493	0.967712
ILMN_1213787	Aire	NM_009646.1	0.402656	1	NA	7.01926	46.328	NA	NA	0.068373	0.514911	0.0280713	0.789391	-0.0631626	0.54752	0.0248063	0.813414	0.0108259	0.917969	-0.00863469	0.934531	0.0323179	0.758442	-0.00910694	0.930959	0.0291072	0.781809	-0.0215486	0.837556	0.076518	0.466	0.0111387	0.915607	0.0447395	0.670231	-0.00315809	0.976032	-0.111313	0.288122	-0.0484739	0.644502	0.0122352	0.907335	-0.0764434	0.466436	-0.149466	0.15273	-0.027729	0.791901
ILMN_1213805	C8a	NM_146148.1	0.127966	15	NA	7.19161	47.4656	NA	NA	-0.00447537	0.96604	0.0441997	0.673983	0.103749	0.322341	0.0744639	0.47809	0.0111686	0.915382	0.0303305	0.772882	0.0628771	0.549335	0.0879071	0.402085	0.078694	0.453377	-0.0541724	0.606041	-0.0259572	0.804925	-0.135046	0.196827	-0.0761279	0.468283	0.134429	0.198901	0.0508597	0.628277	0.0934506	0.372946	0.0237068	0.821543	0.054732	0.602319	-0.0154812	0.882907	0.0621731	0.553824
ILMN_1213809	Gpr18	NM_182806.1	0.262358	1	NA	7.09316	46.8157	NA	NA	-0.0734975	0.483836	-0.16292	0.11868	-0.133191	0.203104	-0.146413	0.161387	-0.109915	0.294257	-0.167685	0.108137	0.0725383	0.489576	0.0942271	0.36897	0.211649	0.0416901	0.0229233	0.827349	0.145919	0.162823	0.116234	0.267204	0.0591802	0.573102	0.163448	0.117475	0.116711	0.265234	0.176674	0.0902485	0.10254	0.32804	0.159783	0.126042	-0.0395734	0.706458	0.0477422	0.649511
ILMN_1213811	Hsd17b2	NM_008290.1	0.553751	0	NA	6.95076	45.8759	NA	NA	0.229693	0.026772	0.104702	0.317889	-0.123064	0.239913	-0.0271742	0.795974	-0.0742748	0.479212	-0.137765	0.18788	0.232983	0.0246118	0.0641513	0.541256	0.145859	0.162997	0.197556	0.0576761	0.147203	0.159113	0.0488214	0.642128	0.086812	0.407996	-0.0685169	0.514025	-0.0649545	0.536193	-0.022546	0.830148	0.0063344	0.951948	-0.101223	0.334327	-0.220082	0.0340268	-0.151664	0.146719
ILMN_1213817	Mup3		0.652416	0	NA	6.91158	45.6173	NA	NA	-0.00583562	0.955727	-0.0249223	0.812557	0.0203611	0.846395	-0.039243	0.708798	0.0731894	0.485676	0.0808118	0.441276	0.0237565	0.821176	-0.0529423	0.614258	-0.0369794	0.724903	-0.238484	0.0213311	-0.153747	0.141186	-0.261921	0.0112078	-0.169003	0.105353	-0.02367	0.821816	0.0446368	0.670945	0.0363583	0.729343	0.177505	0.0887203	0.0310076	0.767954	-0.00131466	0.990021	-0.0373644	0.722155
ILMN_1213838	4933432P15Rik	NM_175164.2	0.396963	1	NA	7.02478	46.3645	NA	brown (F)	-0.0209788	0.841795	0.0937495	0.371412	0.17694	0.0897564	0.229342	0.0270116	0.219037	0.0349066	0.27848	0.00687303	-0.214299	0.0391411	-0.220527	0.0336578	-0.250989	0.0152369	-0.00619726	0.952987	-0.144158	0.168011	-0.0989609	0.345294	-0.0999092	0.340669	-0.208098	0.0453218	0.0798843	0.446553	0.0639387	0.5426	-0.0334741	0.750079	-0.11554	0.27009	-0.103939	0.321447	-0.000886585	0.99327
ILMN_1213850	Col4a3	NM_007734.1	0.33436	2	NA	7.0525	46.5474	NA	NA	0.0156353	0.88175	0.0628487	0.549516	0.0828709	0.429686	0.139931	0.180965	0.219447	0.0345592	0.232824	0.0247127	-0.102644	0.327547	-0.189881	0.0683028	-0.113846	0.277224	-0.23784	0.0216948	-0.0496089	0.636762	-0.077627	0.459543	0.000507832	0.996145	-0.0783683	0.455254	0.0832956	0.427318	0.0877517	0.40292	0.060996	0.561368	-0.10197	0.330752	-0.116856	0.264633	-0.0717749	0.494169
ILMN_1213855	Extl2	NM_021388.2	0	94	NA	10.8575	71.6608	NA	green (Q)	-0.26552	0.0101025	-0.147586	0.158021	0.11012	0.293354	0.0917955	0.381508	0.322368	0.00162523	0.255065	0.0136078	-0.321926	0.00165085	-0.238632	0.0212484	-0.253405	0.0142524	-0.277144	0.00715732	-0.139424	0.182568	-0.0611047	0.56067	-0.10214	0.329943	-0.0796551	0.447862	0.115735	0.269276	0.252577	0.0145833	0.32935	0.00126583	0.228237	0.0277789	0.155437	0.136814	0.211914	0.0414294
ILMN_1213856	Olfr76	NM_146682.1	0.652842	0	NA	6.91163	45.6177	NA	NA	0.00614122	0.953411	0.0277006	0.79211	0.0439898	0.675445	0.124325	0.235093	-0.0205	0.84536	0.0393407	0.708106	-0.0173996	0.86852	-0.0626792	0.550595	-0.0852156	0.416703	0.0128467	0.902726	0.078715	0.453256	0.0360665	0.731433	0.0319049	0.761436	-0.0664186	0.527025	-0.0298594	0.776317	-0.0688131	0.512203	-0.126687	0.226247	-0.100375	0.338411	-0.163512	0.117329	0.00515613	0.960878
ILMN_1213858	4930471O16Rik	NM_026348.2	0	94	NA	9.79272	64.6332	NA	lilac (J)	-0.122621	0.24162	-0.155489	0.136679	-0.0863096	0.410725	-0.116195	0.267364	-0.00810561	0.938535	-0.0164007	0.876006	-0.120416	0.250252	-0.0167899	0.873088	-0.0435899	0.678232	0.274274	0.00780361	0.0395739	0.706454	0.141626	0.175688	0.101268	0.334106	-0.149496	0.152649	0.0103747	0.921377	0.0012676	0.990379	0.0366667	0.727138	0.0307427	0.76988	0.102701	0.327276	0.112648	0.282343
ILMN_1213872	Supt3h	NM_178652.1	0	94	NA	11.1993	73.9167	NA	orange (L)	-0.263733	0.0106387	-0.24055	0.0201996	-0.10208	0.330227	0.0479028	0.64841	-0.102609	0.327716	-0.0955487	0.362262	-0.141719	0.1754	0.060867	0.562198	-0.10092	0.335781	0.208479	0.0449197	0.192161	0.0649924	0.429987	1.69638e-05	0.316689	0.00198313	-0.0334723	0.750092	-0.24987	0.015713	-0.307258	0.00273687	-0.341818	0.000798253	-0.306067	0.00284847	0.140001	0.180746	0.311973	0.00233279
ILMN_1213873	Fdx1	NM_007996.1	0.606756	0	NA	6.92993	45.7384	NA	NA	-0.0148192	0.887881	-0.00137283	0.98958	0.0877852	0.40274	0.0490281	0.640717	0.0802078	0.444708	0.0258731	0.805544	0.00504991	0.961683	0.121348	0.246581	0.0238863	0.820216	-0.0673414	0.521287	-0.0333103	0.751262	-0.0472936	0.65259	-0.108734	0.299505	-0.0318345	0.761947	0.058197	0.579503	0.0270581	0.796826	-0.126532	0.226818	-0.048314	0.645595	-0.00726012	0.944935	0.0393238	0.708225
ILMN_1213880	Olfr667		0.14659	20	NA	7.18527	47.4237	NA	green (P)	-0.0734544	0.484093	0.0656252	0.531983	0.201685	0.052544	0.11066	0.290978	0.256869	0.0129366	0.209384	0.0439772	-0.180556	0.0832848	-0.163953	0.116329	-0.115833	0.26887	-0.13853	0.185417	-0.121444	0.246204	-0.0458178	0.662761	-0.0383098	0.715423	-0.0133451	0.898972	0.191591	0.0658085	0.28048	0.00646613	0.185745	0.0746543	-0.0371053	0.724004	-0.143729	0.169294	0.0726995	0.488608
ILMN_1213882	Rccd1	NM_173445.1	0.109343	50	NA	7.30017	48.182	NA	pink (G)	0.377351	0.0001925	0.208047	0.0453766	-0.0419936	0.689399	-0.0840385	0.423192	-0.17481	0.0937506	-0.216033	0.0375442	0.401442	6.65998e-05	0.138592	0.185219	0.330372	0.00121976	0.00218437	0.983421	0.231629	0.025482	0.00525166	0.960154	0.0688382	0.512048	-0.0276293	0.792633	0.160699	0.123857	0.159854	0.125872	0.18201	0.0807899	-0.00845515	0.93589	-0.0558224	0.595096	-0.351768	0.000544909
ILMN_1213883	Rab2	NM_021518.2	0	94	NA	13.1501	86.7926	green (Q)	green (Q)	-0.213957	0.0394623	-0.10531	0.315073	0.218607	0.0352743	0.325396	0.00145936	0.622088	2.81784e-11	0.28321	0.00594506	-0.35057	0.00057093	-0.25633	0.013134	-0.165928	0.111935	-0.0213794	0.838814	-0.0904854	0.388369	-0.0392223	0.708945	0.0958475	0.360756	0.0381451	0.716594	0.32203	0.0016448	0.62376	2.40734e-11	0.685314	3.52866e-14	0.202178	0.0519579	0.0655921	0.532191	0.169931	0.103427
ILMN_1213886	Meox1	NM_010791.3	0.000266624	94	NA	7.99756	52.7849	NA	orange (M)	0.0913623	0.383768	-0.115958	0.268349	-0.355865	0.000463929	-0.141642	0.175636	-0.322098	0.00164081	-0.417492	3.13423e-05	0.234714	0.0235362	0.11114	0.288875	0.25266	0.0145497	0.34372	0.000742779	0.4825	9.69763e-07	0.38956	0.00011357	0.483899	8.92584e-07	-0.118593	0.257548	-0.112696	0.282137	-0.136839	0.190892	-0.0272912	0.795114	-0.0199132	0.849735	0.171543	0.100148	-0.104691	0.317944
ILMN_1213899	BC037651	NM_173741.2	0	94	NA	8.51008	56.1676	NA	yellow (A)	0.38642	0.000130335	0.343808	0.000740292	0.0422956	0.687281	0.0421498	0.688303	-0.167278	0.109008	-0.00362064	0.972523	0.256657	0.0130141	0.0839387	0.423745	0.0242017	0.817882	-0.0415645	0.692412	-0.0679706	0.517393	-0.125147	0.231988	-0.0459772	0.66166	-0.00380394	0.971133	-0.342462	0.000779047	-0.403953	5.9339e-05	-0.401669	6.59097e-05	-0.305221	0.00293021	-0.0169927	0.871568	-0.32676	0.00138975
ILMN_1213910	Sox5	NM_011444.1	0.622794	0	NA	6.92228	45.6879	NA	brown (F)	-0.284849	0.00565029	-0.0608966	0.562008	0.25765	0.012655	0.237643	0.0218066	0.355529	0.000470141	0.382988	0.000151265	-0.371629	0.000244776	-0.0746995	0.476695	-0.171592	0.100048	-0.142223	0.173853	-0.369072	0.000272141	-0.2574	0.0127447	-0.257252	0.0127978	0.306617	0.00279648	0.0252601	0.810064	0.153645	0.141452	0.111583	0.286945	0.106056	0.311639	-0.147222	0.15906	0.25937	0.0120538
ILMN_1213911	D630044F24Rik	NM_201372.1	0	94	NA	9.48889	62.6279	NA	green (N)	0.188635	0.0701684	0.159235	0.127364	-0.0364752	0.728507	-0.103889	0.321684	-0.286719	0.00533001	-0.132296	0.206184	0.245877	0.0175167	0.209625	0.0437297	0.141593	0.17579	-0.0592581	0.572596	0.0542414	0.605581	-0.0771388	0.462379	-0.0322102	0.759222	0.408604	4.78029e-05	-0.372379	0.00023725	-0.350276	0.000577485	-0.272686	0.00818268	-0.0629103	0.549124	0.0298129	0.776656	-0.13358	0.201778
ILMN_1213914	Atp5j2	NM_020582.1	0	94	NA	14.0106	92.4716	pink (G)	pink (G)	0.591241	4.38445e-10	0.266604	0.00978889	-0.267365	0.00957393	-0.280769	0.00640918	-0.420284	2.73821e-05	-0.420906	2.65656e-05	0.656227	9.30116e-13	0.199643	0.0550331	0.365788	0.000311402	0.128757	0.218689	0.259586	0.0119801	-0.0109771	0.916828	0.0464699	0.65826	-0.312246	0.00231113	-0.0679906	0.51727	-0.271972	0.00835844	-0.177785	0.0882095	-0.221483	0.032876	0.0305947	0.770958	-0.541232	2.12661e-08
ILMN_1213915	Tnpo1	NM_178716.2	0.101184	35	NA	7.23857	47.7755	NA	NA	0.173941	0.0954205	0.172724	0.0977958	0.0814589	0.437615	0.0441584	0.674271	-0.0409011	0.697081	0.0812983	0.438521	0.00792262	0.93992	-0.176801	0.0900125	-0.140793	0.178267	-0.189231	0.0692717	-0.0585882	0.576952	-0.16247	0.119715	-0.0620526	0.554594	-0.140655	0.178697	-0.00687505	0.947852	-0.0871263	0.406294	-0.0240871	0.81873	-0.0716455	0.49495	0.00396718	0.969894	-0.163375	0.117639
ILMN_1213917	9230112J07Rik	NM_178036.2	0.307631	3	NA	7.06688	46.6423	NA	black (B)	0.233154	0.0245039	0.27128	0.00853186	0.154699	0.138708	0.00605094	0.954096	-0.0922251	0.379275	0.0157758	0.880695	0.163705	0.116891	-0.06829	0.515422	0.0665684	0.526092	-0.134411	0.198961	-0.127828	0.222059	-0.198316	0.0567026	-0.170462	0.102339	-0.147288	0.15887	0.00293611	0.977716	-0.128055	0.221233	-0.0719326	0.493218	-0.0196587	0.851633	-0.0361826	0.730601	-0.224472	0.0305303
ILMN_1213920	Mkrn2	NM_023290.1	0	94	NA	10.0305	66.2027	NA	blue (E )	-0.0338124	0.747637	0.0421428	0.688352	0.132435	0.205704	0.205003	0.0486976	0.387592	0.000123827	0.270136	0.00882558	-0.277744	0.00702845	-0.37852	0.000183178	-0.253258	0.0143107	-0.093042	0.375049	-0.0363686	0.729269	-0.0141302	0.893062	0.0701312	0.504136	-0.19462	0.0615693	0.266372	0.00985538	0.335828	0.000998566	0.352273	0.000534274	0.0984929	0.347592	-0.0331265	0.75259	-0.00602498	0.954292
ILMN_1213929	2310066N05Rik	NM_027332.1	0.112622	30	NA	7.23277	47.7372	NA	NA	0.0696083	0.507328	0.116237	0.267192	0.0665566	0.526165	0.0505959	0.630062	-0.0543489	0.604866	-0.0405185	0.699778	0.0172207	0.86986	-0.023853	0.820462	-0.0831049	0.42838	0.107501	0.305054	0.00101086	0.992327	0.0787188	0.453234	0.0458715	0.66239	-0.021028	0.841429	-0.19788	0.0572601	-0.184389	0.0768372	-0.280265	0.00650885	-0.206783	0.0467319	-0.0975722	0.352139	-0.016918	0.872128
ILMN_1213935	Akt1	NM_009652.1	0.110502	23	NA	7.21897	47.6462	NA	NA	-0.113005	0.28081	-0.0763007	0.467271	0.0997702	0.341344	0.067049	0.523102	0.107151	0.306642	0.0492112	0.639469	-0.0107103	0.918842	0.114354	0.275069	0.0772542	0.461708	-0.0498936	0.634826	-0.164387	0.115353	-0.140525	0.179104	-0.0902492	0.389613	0.00990508	0.924925	0.0864283	0.410079	0.086779	0.408175	0.14295	0.171642	-0.00716767	0.945636	0.0584915	0.577582	0.108235	0.301744
ILMN_1213939	1700094E07Rik	XM_135794.2	0.493428	0	NA	6.97718	46.0503	NA	NA	-0.223641	0.031168	-0.219207	0.0347627	-0.104837	0.317263	-0.0801243	0.445184	-0.047033	0.654382	0.0220634	0.833731	-0.168544	0.106317	0.0478405	0.648837	-0.047414	0.651764	-0.0867734	0.408205	0.0776707	0.459289	0.0570838	0.58679	0.0168867	0.872363	0.136791	0.19105	0.0344611	0.742962	0.0817048	0.436228	0.0485446	0.644018	0.0668122	0.524574	0.0489903	0.640975	0.18757	0.0717961
ILMN_1213941	Myf6	NM_008657.1	0.499027	0	NA	6.97669	46.047	NA	cyan (S)	-0.122056	0.243811	-0.0840944	0.422883	0.0342075	0.744788	0.139829	0.181286	0.0383613	0.715056	0.0716509	0.494917	-0.138302	0.186149	-0.128514	0.219568	-0.05462	0.603063	0.103654	0.322786	0.0904806	0.388394	0.105418	0.314575	0.128735	0.218768	-0.109888	0.294376	-0.0640749	0.541739	-0.0415921	0.692218	-0.0195181	0.852682	-0.0433449	0.679941	0.339337	0.000876282	0.102587	0.327819
ILMN_1213947	Slc25a24	NM_172685.1	0	94	NA	8.75152	57.7612	green (Q)	green (Q)	-0.259998	0.0118405	-0.231201	0.0257629	0.0502624	0.632323	0.0821536	0.433704	0.370618	0.000255276	0.0931458	0.374514	-0.264409	0.010433	-0.129376	0.216464	-0.116827	0.264753	0.0124146	0.905982	-0.0320938	0.760066	0.0519903	0.620649	0.112565	0.282699	0.14019	0.180152	0.349	0.000606722	0.554936	7.81989e-09	0.585178	7.27185e-10	0.25169	0.0149455	-0.11299	0.280872	0.282931	0.00599647
ILMN_1213954	Sgk		0	94	NA	12.1703	80.3254	NA	orange (M)	-0.0352932	0.736979	-0.0915889	0.382586	-0.0275753	0.793029	0.0977933	0.351043	0.0569187	0.587873	-0.128205	0.220687	-0.024812	0.813372	-0.161889	0.121061	0.0173707	0.868737	0.093088	0.374812	0.460069	3.49009e-06	0.483814	8.97138e-07	0.511671	1.59095e-07	0.0427014	0.684439	0.096903	0.355467	0.208145	0.0452723	0.091	0.385665	-0.198041	0.0570531	0.0669944	0.523441	-0.00725702	0.944959
ILMN_1213958	Sec23a		0	94	NA	9.52858	62.8899	NA	brown (F)	-0.129673	0.215403	0.203884	0.0499686	0.475756	1.43898e-06	0.353458	0.000510053	0.3804	0.000169058	0.490421	6.03466e-07	-0.49144	5.67261e-07	-0.5175	1.08601e-07	-0.513987	1.36813e-07	-0.0767847	0.464443	-0.441873	9.24596e-06	-0.257494	0.012711	-0.171391	0.100454	-0.270994	0.00860449	0.0537142	0.609096	0.0642788	0.540451	0.0708952	0.49949	0.0446727	0.670695	-0.0733642	0.484632	0.0883928	0.39948
ILMN_1213960	Arhgef7	NM_017402.2	0.478177	0	NA	6.97966	46.0667	NA	NA	-0.113118	0.280325	-0.0420943	0.688693	0.029939	0.775736	-0.042447	0.68622	0.0879255	0.401986	0.00417603	0.96831	-0.047034	0.654375	-0.0497184	0.636017	0.0304944	0.771688	0.0219073	0.83489	0.0166679	0.874003	0.00521144	0.960459	0.00777427	0.941043	0.0644957	0.539082	0.161968	0.120877	0.250098	0.0156149	0.22817	0.0278255	0.156774	0.133427	-0.0517796	0.622068	0.12911	0.217419
ILMN_1213963	Topbp1	NM_176979.4	0.60369	0	NA	6.92966	45.7367	NA	NA	0.0443465	0.672962	-0.0173675	0.86876	-0.117588	0.261633	-0.133043	0.203611	-0.114597	0.274047	-0.0374208	0.721753	0.0995202	0.342561	0.0303897	0.77245	0.0636647	0.544334	-0.170701	0.101851	-0.00446061	0.966152	-0.109751	0.294982	-0.15681	0.133338	0.0511794	0.626116	0.114097	0.276159	0.119151	0.255302	0.0928097	0.376247	0.0693142	0.509128	-0.119076	0.255603	-0.0731066	0.486171
ILMN_1213971	Chfr	NM_172717.1	0.756212	0	NA	6.86246	45.2931	NA	blue (E )	0.0973576	0.353204	0.183265	0.0786848	0.223382	0.0313692	0.205367	0.0482901	0.306717	0.00278707	0.250506	0.015441	-0.0935556	0.372407	-0.202781	0.0512468	-0.143567	0.16978	-0.205952	0.0476412	-0.21708	0.0366065	-0.288049	0.00511221	-0.200466	0.0540192	0.0343263	0.743933	0.0729165	0.487308	0.180999	0.0825182	0.184345	0.0769097	0.0307942	0.769506	0.0455333	0.664729	-0.0874669	0.404455
ILMN_1213975	Slc4a8	NM_021530.1	0.00362609	93	pink (H)	7.63082	50.3644	pink (H)	pink (H)	0.0652412	0.534391	-0.214527	0.0389274	-0.380552	0.000167961	-0.375484	0.000208301	-0.351108	0.000559111	-0.487382	7.24953e-07	0.449602	6.15443e-06	0.652752	1.34269e-12	0.561261	4.85235e-09	0.15025	0.150565	0.295756	0.00399846	0.246488	0.0172298	0.0319678	0.760979	0.0271266	0.796323	-0.135455	0.195461	-0.140996	0.177635	-0.0774485	0.460579	0.0711072	0.498205	0.115847	0.268809	0.00325233	0.975317
ILMN_1213978	Ptpro	NM_011216.1	0.0360476	69	NA	7.36743	48.626	NA	NA	-0.0428419	0.683456	-0.0834238	0.426604	-0.0687371	0.51267	0.099116	0.344535	0.0683372	0.515132	-0.0497202	0.636005	0.0241508	0.818258	0.135411	0.195609	0.029027	0.782396	0.175871	0.0917442	0.135025	0.196898	0.229094	0.0271822	0.259351	0.0120604	0.0112641	0.914661	-0.151642	0.146776	-0.132639	0.205001	-0.139207	0.183255	-0.273618	0.0079583	0.0632043	0.547255	0.0911658	0.384797
ILMN_1213981	Mbd4	NM_010774.1	0	94	NA	8.27385	54.6085	NA	grey (U)	-0.177332	0.0890364	-0.163143	0.118168	-0.127352	0.223801	-0.124667	0.233797	-0.111948	0.285364	0.0555464	0.59692	-0.133251	0.202901	-0.0856767	0.414177	-0.209588	0.0437676	-0.146762	0.160381	-0.0188525	0.857652	-0.123256	0.239172	-0.0715557	0.495492	0.222952	0.0317049	-0.149893	0.151549	-0.133627	0.201616	0.0269085	0.797925	0.111631	0.286737	0.0023461	0.982194	0.14924	0.153361
ILMN_1213982	Dnase1l1	NM_027109.1	0.0444596	86	NA	7.65524	50.5256	NA	green (O)	-0.111805	0.285984	-0.165793	0.112233	-0.124175	0.23566	-0.0436501	0.677811	0.0741036	0.480228	-0.0188583	0.857609	-0.0939995	0.370133	-0.00609163	0.953787	-0.0251954	0.810541	0.00852539	0.935358	0.033733	0.74821	0.071356	0.496699	0.0140878	0.893381	0.159959	0.12562	0.489593	6.34495e-07	0.401636	6.60099e-05	0.0316375	0.763377	-0.0222103	0.83264	-0.0310644	0.76754	0.107093	0.306902
ILMN_1214000	Gabre	NM_017369.1	0.188623	11	NA	7.15393	47.2168	NA	green (N)	-0.0669638	0.523631	0.00726735	0.944881	0.153396	0.142106	0.136808	0.190993	0.249563	0.0158456	0.114785	0.273255	0.0157638	0.880785	0.0257768	0.806254	0.0810836	0.439736	-0.160638	0.124002	-0.131508	0.208924	-0.141914	0.174801	-0.120361	0.250473	0.259902	0.0118728	0.0751678	0.473928	0.215975	0.0375964	0.209202	0.0441656	0.0292722	0.780603	-0.163622	0.117079	0.0584119	0.578101
ILMN_1214025	BC011426	NM_145490.3	0.472644	0	NA	6.98083	46.0744	NA	NA	-0.069519	0.507874	-0.0968855	0.355555	-0.0628466	0.549529	-0.0398536	0.704475	0.0266531	0.799803	-0.135621	0.194911	0.0551227	0.599727	0.208254	0.045157	0.139572	0.182098	0.118967	0.25604	-0.0154653	0.883026	0.0942484	0.368861	0.0256058	0.807515	-0.0245484	0.815319	0.0335234	0.749722	-0.00629625	0.952237	-0.00260584	0.980223	-0.0440866	0.67477	0.00177157	0.986554	0.13452	0.198593
ILMN_1214031	4833401D15Rik	NM_175030.1	0.240615	3	NA	7.10455	46.8909	NA	NA	0.0332263	0.751868	-0.0261514	0.803495	-0.036164	0.730735	-0.0631991	0.547288	-0.0243857	0.816521	-0.0438609	0.676342	0.0595833	0.570488	0.00210046	0.984058	0.0634219	0.545873	-0.0781952	0.456253	0.0628514	0.549498	0.0508248	0.628513	0.0602494	0.566179	-0.145897	0.162885	-0.0140558	0.893622	-0.0788046	0.45274	-0.0353406	0.736639	-0.118956	0.256086	0.139307	0.182939	-0.062056	0.554572
ILMN_1214036	Heatr1	NM_144835.4	0	94	green (R)	10.9819	72.482	green (R)	green (R)	-0.223716	0.0311102	-0.366284	0.000305157	-0.399071	7.42032e-05	-0.443394	8.54104e-06	-0.359801	0.000396698	-0.321469	0.00167771	0.158519	0.129105	0.377916	0.000187941	0.336124	0.000987677	-0.0558082	0.59519	0.0357332	0.733821	-0.0737699	0.482213	-0.228958	0.0272764	0.406004	5.39651e-05	0.0109785	0.916817	0.0735531	0.483505	0.229449	0.0269386	0.78264	1.9491e-20	0.144262	0.167701	0.247186	0.0169069
ILMN_1214044	Olfr389	NM_147009.1	0.573935	0	NA	6.94063	45.809	NA	NA	0.0178461	0.865178	0.00886951	0.932755	-0.0305872	0.771012	-0.0433063	0.680211	-0.0570007	0.587335	-0.020847	0.842776	0.0442183	0.673854	0.086182	0.41142	0.0262773	0.802568	-0.0461681	0.660341	-0.0763364	0.467062	-0.126326	0.227583	-0.0421723	0.688145	0.0749866	0.474998	-0.0768401	0.464119	-0.130664	0.211884	-0.130912	0.211014	-0.111256	0.28837	0.164003	0.116217	0.0115073	0.912826
ILMN_1214050	Med18	NM_026039.2	0	94	NA	9.8965	65.3182	NA	green (R)	-0.0157868	0.880612	-0.11502	0.272265	-0.158381	0.129442	-0.292762	0.00440246	-0.0593928	0.571722	-0.0922669	0.379058	-0.0230102	0.826705	-0.0959674	0.360153	-0.0236919	0.821654	0.0112513	0.914757	-0.0276315	0.792616	-0.112456	0.283167	-0.127379	0.223701	-0.193488	0.063127	0.236571	0.0224268	0.162159	0.120434	0.270739	0.00866969	0.313347	0.00222555	0.125309	0.231377	-0.042754	0.684071
ILMN_1214053	Zfp64	NM_009564.1	0	94	NA	10.2665	67.76	NA	black (B)	0.15137	0.147512	0.282096	0.00615289	0.204295	0.0494981	0.0924073	0.378329	0.0842707	0.421907	0.219326	0.0346621	0.00141917	0.989228	-0.0717808	0.494133	-0.157434	0.131779	-0.110369	0.292256	-0.377944	0.000187714	-0.337639	0.000933649	-0.301674	0.00329616	-0.144256	0.167721	-0.301891	0.00327262	-0.407626	5.00407e-05	-0.253872	0.0140682	-0.142335	0.173511	-0.0852289	0.41663	-0.10042	0.338195
ILMN_1214054	Zdhhc7	NM_133967.2	0	94	NA	11.1076	73.3116	purple (T)	purple (T)	-0.680059	6.55159e-14	-0.622684	2.66432e-11	-0.323634	0.0015539	-0.287851	0.00514406	-0.10324	0.324735	-0.110518	0.291599	-0.301937	0.00326767	0.293719	0.00426956	0.0334352	0.75036	0.277374	0.00710768	0.030084	0.774678	0.245462	0.0177141	0.0894072	0.39407	0.139756	0.181517	-0.212069	0.0412773	-0.207403	0.0460627	-0.0611428	0.560425	0.0768911	0.463822	0.241507	0.0196929	0.699601	6.13313e-15
ILMN_1214057	Psmd11	NM_178616.2	0.0664694	67	NA	7.46739	49.2857	NA	green (O)	-0.0681542	0.51626	-0.0764323	0.466501	-0.0642335	0.540736	-0.0281664	0.788695	0.0238558	0.820441	-0.0222611	0.832263	-0.0187526	0.858398	-0.0518128	0.621844	-0.0142422	0.89222	-0.02769	0.792187	0.0339667	0.746524	0.0466919	0.65673	-0.0033641	0.974469	-0.102276	0.329294	0.496116	4.25881e-07	0.279539	0.00665493	-0.0373023	0.722598	0.0219051	0.834907	-0.0494878	0.637586	0.0189721	0.856759
ILMN_1214059	Dnm3		0.265184	5	NA	7.09681	46.8399	NA	NA	-0.046591	0.657425	-0.0524944	0.617261	0.0182887	0.861867	-0.117089	0.263677	-0.0324427	0.757538	-0.0347229	0.741078	0.0276526	0.792461	0.157281	0.132162	0.0814846	0.437469	-0.154259	0.139848	-0.0715514	0.495518	-0.0980101	0.349971	-0.214113	0.0393152	0.249929	0.0156875	-0.0407893	0.697868	0.0217371	0.836155	-0.0168561	0.872592	0.138029	0.187026	-0.110943	0.289739	0.0339101	0.746932
ILMN_1214060	B930076A02	NM_183311.1	0.124153	15	NA	7.20562	47.558	NA	NA	-0.174806	0.0937577	-0.146105	0.162281	-0.0453796	0.665793	-0.130434	0.212699	-0.00715545	0.945728	-0.00156613	0.988113	-0.117297	0.262824	0.0449091	0.669054	-0.0587375	0.57598	-0.0951532	0.364262	-0.145611	0.16372	-0.0464689	0.658266	-0.164709	0.114631	0.159995	0.125533	0.0445864	0.671295	0.069788	0.50623	-0.00193893	0.985283	0.176555	0.0904688	0.0226452	0.829412	0.171803	0.0996269
ILMN_1214065	Slco1a6	NM_023718.1	0.724151	0	NA	6.88198	45.422	NA	NA	0.151484	0.147203	0.190089	0.0679946	0.119368	0.254428	0.00519201	0.960606	-0.043538	0.678594	0.125735	0.229782	0.0327813	0.755086	-0.0504852	0.630812	-0.0617731	0.556382	-0.141501	0.17607	-0.263907	0.0105854	-0.308713	0.00260597	-0.292482	0.00444198	0.0441858	0.67408	-0.0909172	0.386099	-0.0591292	0.573434	-0.129293	0.216763	-0.00233192	0.982301	0.0209654	0.841895	-0.164186	0.115804
ILMN_1214066	Slc37a1	NM_153062.1	0.502386	1	NA	6.97204	46.0164	NA	yellow (A)	0.287748	0.0051608	0.225098	0.0300579	0.0248933	0.812771	0.0591827	0.573086	-0.105991	0.311936	-0.159115	0.127654	0.239393	0.0208269	0.0789417	0.451952	0.152232	0.145193	0.00834861	0.936696	0.194048	0.0623521	0.0977353	0.35133	0.176033	0.0914396	0.10366	0.322758	-0.0435887	0.67824	-0.0506692	0.629566	-0.087945	0.401881	-0.0959083	0.36045	-0.117393	0.262429	-0.223078	0.0316065
ILMN_1214070	AL033326	NM_019705.2	0	94	NA	10.0686	66.4541	NA	pink (H)	0.0413301	0.694061	0.0321644	0.759554	-0.0650951	0.535309	-0.101813	0.3315	-0.149668	0.152171	-0.0905771	0.387886	0.139251	0.183117	0.332963	0.0011097	0.169528	0.10426	0.104893	0.317002	-0.113703	0.27783	-0.0693644	0.50882	-0.155985	0.135419	0.166048	0.111673	-0.312668	0.00227798	-0.296197	0.00394196	-0.295348	0.00405158	-0.151201	0.147971	-0.10062	0.337227	-0.00204919	0.984447
ILMN_1214075	Med18	NM_026039.2	0.0294353	78	NA	7.42236	48.9886	NA	pink (G)	0.206883	0.0466236	0.0677937	0.518486	-0.152104	0.145536	-0.197655	0.0575485	-0.33117	0.00118484	-0.18483	0.0761215	0.296267	0.003933	0.0895619	0.393249	0.133406	0.202371	0.00535503	0.95937	0.096082	0.359577	-0.00165236	0.987458	-0.0555365	0.596986	-0.168681	0.106029	-0.0212872	0.8395	-0.133827	0.200936	-0.117371	0.262521	0.0963593	0.358186	0.10641	0.310017	-0.18873	0.0700244
ILMN_1214090	H47	NM_024439.2	0	94	NA	11.412	75.3204	black (B)	black (B)	0.51606	1.19426e-07	0.621396	3.00665e-11	0.562196	4.51783e-09	0.434691	1.3378e-05	0.270843	0.00864303	0.348175	0.000626367	0.0987286	0.346433	-0.393122	9.69823e-05	-0.126822	0.225746	-0.311065	0.0024061	-0.22916	0.0271368	-0.483242	9.28093e-07	-0.179575	0.0850027	-0.126769	0.225943	0.208081	0.0453397	0.240201	0.020387	0.22918	0.0271232	-0.0452782	0.666495	-0.139834	0.181271	-0.5512	1.03178e-08
ILMN_1214092	Gphn	NM_172952.1	0	94	NA	9.10126	60.0695	NA	NA	0.0459026	0.662175	-0.00144235	0.989052	-0.0643505	0.539998	-0.0916008	0.382523	-0.0920334	0.38027	-0.00268452	0.979625	0.0167642	0.873281	-0.108814	0.299148	-0.0286479	0.785168	0.0452274	0.666847	0.107416	0.305439	-0.0205523	0.844971	-0.0710294	0.498676	-0.227094	0.0285906	0.0715504	0.495524	-0.0174009	0.86851	0.0268082	0.798663	0.140101	0.180431	-0.0678824	0.517938	-0.0642845	0.540414
ILMN_1214094	Kcnrg	NM_206974.1	0.211913	7	NA	7.12295	47.0124	NA	NA	-0.0269612	0.797538	-0.0418858	0.690156	-0.0206918	0.843931	-0.0921976	0.379417	-0.0793293	0.449728	0.00121821	0.990753	-0.0596501	0.570055	-0.0449486	0.668781	-0.091726	0.38187	0.00285957	0.978297	-0.0491227	0.640073	-0.0734027	0.484402	-0.0534029	0.611175	0.0487564	0.642571	-0.0252737	0.809964	-0.0433036	0.68023	-0.0295982	0.778223	0.0922878	0.378949	-0.0248408	0.813159	-0.0219164	0.834822
ILMN_1214110	Rnf8	NM_021419.1	0	94	NA	8.53085	56.3047	NA	grey (W)	-0.177776	0.0882262	-0.047715	0.649698	-0.0281781	0.788609	0.0167215	0.873601	-0.0202213	0.847437	0.0680946	0.516627	-0.227468	0.0283228	-0.0886025	0.398357	-0.200734	0.0536922	0.0775686	0.459882	-0.16816	0.107127	-0.00110265	0.991631	-0.066895	0.524059	-0.162869	0.118797	-0.11886	0.256472	-0.191308	0.0662162	-0.12425	0.235378	0.142163	0.174038	-0.00933856	0.929208	0.208299	0.0451092
ILMN_1214113	Abpe		0.394364	0	NA	7.01847	46.3228	NA	NA	0.0743636	0.478685	0.0515389	0.62369	-0.0137637	0.89582	-0.0641554	0.54123	-0.0808773	0.440904	0.0820002	0.434565	-0.0788	0.452767	-0.132423	0.205747	-0.169134	0.105081	-0.0135479	0.897445	-0.02256	0.830044	-0.174836	0.0937008	-0.0381705	0.716413	0.0897243	0.392388	-0.0597093	0.569671	-0.0412426	0.694676	-0.0641407	0.541323	-0.0869909	0.407027	0.220777	0.0334518	-0.0976287	0.351859
ILMN_1214118	Plekha2	NM_031257.2	0	94	NA	10.4971	69.2819	blue (E )	blue (E )	-0.474972	1.50566e-06	-0.262487	0.0110273	0.245975	0.0174703	0.348487	0.000618883	0.626652	1.82943e-11	0.452427	5.29058e-06	-0.531789	4.13045e-08	-0.249261	0.0159771	-0.324058	0.00153064	-0.0502399	0.632475	-0.185572	0.0749302	-0.0219368	0.834671	0.0779872	0.457456	0.197381	0.0579035	0.104482	0.318914	0.379858	0.000173025	0.472781	1.70802e-06	0.100843	0.336151	-0.0723586	0.490655	0.436301	1.23235e-05
ILMN_1214119	2310002L09Rik	NM_027104.1	0.612489	1	NA	6.94053	45.8084	cyan (S)	cyan (S)	-0.164102	0.115993	-0.138177	0.186551	0.0146095	0.889458	-0.00119295	0.990945	0.0769701	0.463362	0.056939	0.58774	-0.212192	0.0411566	-0.10657	0.309284	-0.229497	0.0269061	-0.023353	0.824164	0.00703479	0.946642	0.0331241	0.752607	0.0829974	0.42898	-0.114097	0.276158	-0.0711803	0.497762	-0.0727904	0.488063	0.0229545	0.827117	-0.067472	0.520478	0.628302	1.56236e-11	0.176774	0.0900625
ILMN_1214126	Hes6	NM_019479.2	0	94	NA	8.35421	55.1388	NA	NA	0.0222506	0.83234	-0.0954615	0.362702	-0.280775	0.0064079	-0.154385	0.139521	-0.358491	0.000417998	-0.279461	0.00667076	0.167875	0.107731	0.223592	0.0312057	0.179905	0.0844215	0.217274	0.0364353	0.18891	0.0697528	0.224967	0.0301563	0.152821	0.143624	-0.0449969	0.668446	-0.244938	0.0179659	-0.316141	0.00202114	-0.314682	0.00212567	-0.221645	0.032745	0.227814	0.0280772	0.0252636	0.810038
ILMN_1214132	Zbed3	NM_028106.1	0.369461	3	NA	7.03718	46.4463	NA	green (P)	-0.102826	0.326686	-0.0183181	0.861647	0.106001	0.311891	0.160679	0.123905	0.209811	0.0435384	0.0966573	0.356694	-0.0789647	0.45182	0.0316817	0.763055	0.0375341	0.720945	-0.148626	0.155079	-0.131363	0.209432	-0.0351858	0.73775	-0.0205951	0.844652	0.147572	0.15806	0.188967	0.0696671	0.268285	0.00931934	0.166545	0.110591	0.091524	0.382924	-0.226869	0.0287534	0.136634	0.191565
ILMN_1214142	Hcrtr2	NM_198962.1	0.532808	0	NA	6.95989	45.9362	NA	NA	-0.0478712	0.648627	0.00491811	0.962683	0.0929502	0.375523	0.123286	0.239058	0.0750523	0.47461	0.12291	0.240504	-0.139348	0.182808	-0.138983	0.183969	-0.0998992	0.340717	-0.0437631	0.677024	0.0506434	0.629741	-0.0644694	0.539248	0.168137	0.107176	-0.0232323	0.825058	0.0235951	0.822371	0.0165926	0.874567	0.144448	0.167148	-0.014792	0.888085	0.126102	0.228414	-0.011876	0.910044
ILMN_1214150	Gng2	NM_010315.2	0	94	NA	9.52233	62.8486	brown (F)	brown (F)	0.020217	0.847469	0.386149	0.000131886	0.578863	1.21834e-09	0.418355	3.00642e-05	0.32014	0.001758	0.646292	2.62364e-12	-0.484251	8.74102e-07	-0.671189	1.80952e-13	-0.689211	2.21139e-14	-0.285209	0.00558741	-0.555285	7.61851e-09	-0.482126	9.91459e-07	-0.312277	0.0023087	-0.28188	0.00619409	-0.0671033	0.522764	-0.171423	0.100389	-0.23664	0.0223861	-0.192102	0.0650772	0.177054	0.0895456	-0.0644008	0.539681
ILMN_1214163	B230380D07Rik	NM_172772.1	0	94	NA	8.38057	55.3128	NA	NA	0.252475	0.0146244	0.252158	0.0147534	0.0993028	0.343622	0.243758	0.0185447	-0.112976	0.280935	0.0265388	0.800644	0.163101	0.118264	-0.073484	0.483917	-0.0210947	0.840933	0.0651951	0.534681	0.17306	0.0971367	0.117932	0.260228	0.198389	0.0566097	-0.0430856	0.681752	-0.303425	0.00311063	-0.277314	0.0071206	-0.333797	0.00107623	-0.377385	0.000192226	0.0169068	0.872212	-0.220326	0.0338237
ILMN_1214165	Rnh2	NM_031389.1	0.792473	0	NA	6.84768	45.1956	NA	NA	-0.00309606	0.976503	0.0200276	0.848881	0.0548886	0.601279	0.124588	0.234094	0.0345759	0.742136	0.0188327	0.8578	0.0343335	0.743881	0.0338719	0.747208	0.0517428	0.622315	0.0556531	0.596215	0.0476181	0.650362	0.0949161	0.365463	0.0453176	0.666223	-0.182435	0.0800722	-0.00073483	0.994422	-0.00566539	0.957018	-0.0677058	0.51903	-0.165908	0.111981	-0.0370782	0.724198	0.0421378	0.688387
ILMN_1214167	Commd10	NM_178377.3	0	94	NA	10.2357	67.557	NA	NA	-0.16378	0.116721	0.00185175	0.985945	0.140298	0.179813	0.106745	0.308489	0.203724	0.0501522	0.131658	0.2084	-0.199339	0.0554122	0.0432846	0.680362	-0.109303	0.296972	0.0194321	0.853323	-0.303285	0.00312513	-0.0654604	0.533016	-0.195507	0.0603715	-0.0167669	0.873261	-0.0600599	0.567403	-0.0314038	0.765074	-0.0706213	0.501153	0.00149366	0.988663	-0.0796365	0.447968	0.191864	0.0654169
ILMN_1214179	Ppm1d	NM_016910.2	0	94	NA	9.75969	64.4152	blue (E )	blue (E )	-0.313891	0.00218433	-0.0952923	0.363558	0.277532	0.00707367	0.212119	0.041228	0.62533	2.07484e-11	0.437474	1.16055e-05	-0.512132	1.54401e-07	-0.414604	3.59975e-05	-0.381839	0.000158938	-0.32483	0.00148913	-0.260501	0.0116719	-0.148774	0.154661	-0.100932	0.335726	-0.0774622	0.460499	0.279638	0.00663478	0.473382	1.65012e-06	0.527788	5.4387e-08	0.130323	0.21309	0.109765	0.294919	0.231688	0.0254434
ILMN_1214180	Gpr124		0.0244761	86	NA	8.39373	55.3997	green (O)	green (O)	-0.349963	0.000584528	-0.186611	0.0732872	0.133606	0.201687	0.12454	0.234278	0.380177	0.000170677	0.355736	0.000466301	-0.473068	1.68016e-06	-0.291335	0.00460743	-0.358217	0.000422591	-0.167149	0.109285	-0.195862	0.0598975	-0.0987166	0.346492	-0.103977	0.321269	-3.64484e-05	0.999723	0.644296	3.21686e-12	0.606535	1.16657e-10	0.270048	0.0088485	0.0998985	0.340721	-0.0730518	0.486498	0.233456	0.0243139
ILMN_1214183	A530064D06Rik	NM_178796.3	0.473724	0	NA	6.98239	46.0847	NA	NA	0.172745	0.0977543	0.221196	0.0331092	0.171965	0.0993024	0.162458	0.119744	0.0194659	0.853071	0.0797888	0.447098	0.0362767	0.729928	-0.169694	0.103917	-0.101433	0.333316	-0.0821016	0.433996	-0.00341062	0.974116	-0.0698505	0.505848	0.0685738	0.513674	0.00946207	0.928274	0.0653321	0.533821	0.00316645	0.975969	-0.112162	0.284439	-0.133629	0.201609	-0.0874832	0.404367	-0.185291	0.0753796
ILMN_1214187	2700088M22Rik		0	94	NA	10.3902	68.5767	NA	grey (U)	0.105055	0.316251	-0.0750571	0.474582	-0.295928	0.00397635	-0.342194	0.000786998	-0.432975	1.45945e-05	-0.351051	0.000560341	0.305755	0.00287836	0.158507	0.129135	0.298426	0.00366653	-0.0696267	0.507216	0.226957	0.0286895	0.0622	0.553652	0.0207153	0.843757	-0.160029	0.125452	0.128428	0.219878	-0.0754659	0.472172	-0.0324201	0.757701	0.0632758	0.546801	0.0278132	0.791283	-0.147851	0.157265
ILMN_1214188	Dpp6		0.142217	19	NA	7.19923	47.5159	NA	orange (L)	-0.203244	0.0507072	-0.420765	2.67491e-05	-0.450993	5.71365e-06	-0.365784	0.00031145	-0.329463	0.00126063	-0.492735	5.24198e-07	0.218443	0.0354155	0.378609	0.000182483	0.395374	8.76884e-05	0.333543	0.00108631	0.461902	3.15382e-06	0.505423	2.37668e-07	0.347408	0.00064514	0.00247134	0.981243	-0.0704002	0.502498	-0.0765785	0.465646	0.0238469	0.820507	0.107554	0.304813	0.129916	0.214537	0.226678	0.0288916
ILMN_1214190	Osbpl3	NM_027881.1	0.459207	0	NA	6.99208	46.1486	NA	NA	-0.0763572	0.46694	-0.0378905	0.718405	-0.0375797	0.72062	0.0662075	0.528342	0.0992585	0.343838	0.0753742	0.472712	-0.131784	0.207963	-0.152791	0.143704	-0.143969	0.168576	-0.0626999	0.550464	0.0247327	0.813958	0.0211304	0.840667	0.0704156	0.502404	-0.138647	0.185042	-0.0229482	0.827164	-0.0295186	0.778803	0.0145209	0.890123	-0.0552768	0.598706	-0.103755	0.322311	0.0593161	0.57222
ILMN_1214195	LOC270599	XM_195205.3	0.619474	0	NA	6.92649	45.7158	NA	yellow (A)	0.315449	0.00207016	0.292086	0.00449847	0.154181	0.140052	0.0445033	0.671872	0.0200151	0.848974	0.11399	0.276612	0.0996427	0.341964	-0.166925	0.109767	-0.105303	0.315104	-0.123695	0.237492	-0.14264	0.172581	-0.327283	0.00136386	-0.189712	0.0685533	-0.0887627	0.397502	0.015447	0.883164	-0.032796	0.75498	0.00716511	0.945655	-0.0445299	0.671688	-0.128262	0.22048	-0.363473	0.000342149
ILMN_1214222	Zfp609	NM_172536.1	0.586879	0	NA	6.94085	45.8105	NA	NA	0.0259699	0.804831	-0.0237135	0.821494	-0.0818969	0.435146	-0.115699	0.269427	-0.220032	0.0340687	-0.180407	0.0835438	0.136475	0.192089	0.1125	0.28298	0.153386	0.142133	-0.0749739	0.475073	0.134222	0.199597	0.0985246	0.347435	0.119997	0.251919	0.0249422	0.81241	-0.0415697	0.692376	-0.0846567	0.419777	-0.107248	0.3062	0.0864875	0.409757	0.0971941	0.354017	-0.00410578	0.968843
ILMN_1214224	Zfp1	NM_011742.1	0.0035461	93	NA	7.81686	51.5923	NA	NA	0.0330977	0.752798	-0.0665792	0.526024	-0.172693	0.0978576	-0.299672	0.0035203	-0.214791	0.0386819	-0.184437	0.0767595	0.0866244	0.409014	0.103336	0.324281	0.053267	0.612084	0.0993451	0.343416	0.150956	0.148636	0.0557518	0.595562	0.0304054	0.772336	0.0498109	0.635388	-0.0488443	0.641972	-0.155088	0.137707	-0.157147	0.132494	-0.0886851	0.397917	0.116218	0.267271	-0.0116161	0.912005
ILMN_1214228	Bdnf	NM_007540.3	0.612529	0	NA	6.9251	45.7065	NA	green (N)	-0.0572595	0.585637	-0.0538294	0.608327	-0.0204568	0.845682	-0.0249458	0.812384	0.0286532	0.78513	0.0100635	0.923728	0.0441887	0.67406	0.12393	0.236595	0.0552689	0.598758	-0.0121737	0.907799	-0.0302629	0.773374	-0.0549322	0.60099	-0.0757147	0.470708	0.343764	0.000741542	-0.013078	0.900983	0.108976	0.298425	0.056921	0.587858	0.0407351	0.698251	-0.144413	0.167252	0.0735856	0.483311
ILMN_1214239	4930432O21Rik		0	94	NA	10.3382	68.2336	NA	green (Q)	-0.161756	0.121372	-0.114506	0.274429	0.127335	0.223862	0.167502	0.108528	0.39104	0.000106381	0.136745	0.1912	-0.111487	0.287364	0.0307738	0.769654	0.0690151	0.510962	-0.101936	0.330912	-0.0794347	0.449124	-0.0407746	0.697972	0.0343063	0.744077	0.287685	0.00517096	0.178363	0.0871646	0.430559	1.64839e-05	0.502257	2.90408e-07	0.222969	0.0316917	-0.0921282	0.379778	0.142238	0.173809
ILMN_1214241	Rabgap1l	NM_013862.3	0.0122647	92	NA	7.48494	49.4016	NA	brown (F)	0.0228484	0.827904	0.146223	0.16194	0.267865	0.00943486	0.238618	0.0212558	0.206459	0.0470852	0.298853	0.00361588	-0.117626	0.261479	-0.114848	0.272987	-0.119391	0.25434	-0.168534	0.106337	-0.263307	0.0107704	-0.207372	0.0460959	-0.148409	0.155687	-0.0323292	0.75836	-0.0448223	0.669657	-0.0567414	0.589039	-0.097595	0.352026	-0.137577	0.188489	-0.23954	0.0207458	-0.0681841	0.516075
ILMN_1214277	Rnps1	NM_009070.1	0.0924119	36	NA	7.2534	47.8734	NA	NA	0.115473	0.270369	0.102711	0.32723	0.0150416	0.88621	-0.13107	0.210458	-0.0497876	0.635547	0.000387738	0.997057	0.0843238	0.421614	0.0622728	0.553187	0.0534316	0.610983	-0.134665	0.198104	-0.156127	0.135056	-0.280535	0.00645526	-0.318196	0.0018818	0.0921867	0.379474	0.0177327	0.866026	0.0787896	0.452827	0.0232696	0.824782	0.0886607	0.398047	0.0178152	0.865408	-0.108044	0.302605
ILMN_1214296	Pcdhb17	NM_053142.2	0.588786	0	NA	6.93317	45.7598	NA	NA	0.0764772	0.466239	0.0402305	0.701811	0.0380223	0.717467	0.0144171	0.890904	-0.0795803	0.44829	-0.107608	0.304569	0.112282	0.283919	0.0633018	0.546636	0.0579091	0.581383	-0.10417	0.320372	0.0758344	0.470005	0.037917	0.718217	0.0428248	0.683575	0.0670049	0.523376	0.219455	0.0345525	0.179396	0.0853185	0.0476677	0.650022	0.131991	0.207243	-0.184988	0.0758664	-0.0848374	0.418782
ILMN_1214307	4631404I11Rik		0.0616835	48	NA	7.29789	48.167	NA	NA	0.0147094	0.888707	-0.00250801	0.980965	-0.0460586	0.661097	-0.041725	0.691284	0.00585861	0.955553	-0.043966	0.67561	0.0494416	0.6379	0.0784435	0.45482	0.0474885	0.651252	-0.103506	0.323479	-0.0103136	0.921838	0.0647741	0.537328	-0.0261494	0.80351	0.0979649	0.350195	-0.129585	0.215718	-0.14363	0.169592	-0.195091	0.0609307	-0.166889	0.109845	-0.140975	0.1777	-0.0250269	0.811785
ILMN_1214318	Rasgrp1	NM_011246.2	0.475457	1	NA	6.98759	46.119	NA	NA	-0.0405648	0.699451	-0.000823708	0.993748	0.0558638	0.594823	0.0226511	0.829367	-0.0228259	0.828071	0.0848828	0.418532	-0.0406038	0.699177	0.0470008	0.654603	-0.0360378	0.731638	-0.108454	0.300759	-0.128321	0.220267	-0.0926985	0.376822	-0.123728	0.237366	0.0423481	0.686913	-0.124165	0.2357	-0.151885	0.146122	-0.072589	0.489271	0.0878129	0.402591	0.188446	0.0704549	0.0422731	0.687438
ILMN_1214319	Gemin6	NM_026053.1	0	94	NA	9.45312	62.3918	grey (U)	grey (U)	-0.29079	0.00468797	-0.338594	0.000900964	-0.314328	0.00215177	-0.394818	8.99011e-05	-0.16611	0.111538	-0.100755	0.336577	-0.108342	0.301262	0.0298454	0.776419	-0.0185965	0.859565	-0.0991755	0.344244	-0.0882159	0.400427	-0.0907717	0.386863	-0.197949	0.0571711	-0.0182708	0.862	0.0402543	0.701643	-0.0241736	0.81809	0.193397	0.0632541	0.410789	4.31382e-05	0.154512	0.139193	0.26576	0.0100323
ILMN_1214326	Dnm	NM_010065.1	0.0116115	93	NA	7.50762	49.5513	NA	NA	0.0840635	0.423054	0.158493	0.129168	0.162987	0.118525	0.114466	0.274597	0.0875252	0.404141	0.189341	0.0691069	-0.143645	0.169547	-0.240649	0.0201466	-0.242847	0.0190025	-0.0581034	0.580114	-0.172298	0.0986397	-0.168184	0.107076	-0.162701	0.119182	-0.285339	0.00556485	0.0131482	0.900455	-0.00592076	0.955082	-0.0105847	0.919791	0.0548131	0.60178	-0.101865	0.331253	-0.177265	0.0891587
ILMN_1214353	Ifrd1		0.396857	2	NA	7.02766	46.3835	NA	NA	0.0919425	0.380743	0.0996715	0.341824	0.0488639	0.641838	-0.0534481	0.610873	-0.119716	0.253039	0.0310049	0.767973	0.0302068	0.773783	-0.142557	0.172836	-0.0895983	0.393056	-0.232403	0.0249813	-0.105062	0.316219	-0.121562	0.245739	-0.125677	0.23	0.0133256	0.899119	0.145545	0.163915	0.0452147	0.666936	-0.0747604	0.476335	0.0724547	0.490077	-0.0250213	0.811827	-0.138919	0.184171
ILMN_1214358	Akt1s1	NM_026270.1	0	94	NA	10.2674	67.7663	NA	NA	-0.214641	0.0388214	-0.0698598	0.505791	0.168343	0.10674	0.162962	0.118583	0.234052	0.0239423	0.232199	0.0251126	-0.184063	0.0773695	0.119737	0.252956	-0.0332125	0.751968	0.060191	0.566557	-0.19009	0.0679945	-0.0214135	0.838561	-0.0361568	0.730786	0.125547	0.230487	-0.114933	0.27263	0.0112168	0.915018	-0.108184	0.301973	-0.211281	0.0420546	-0.0597304	0.569535	0.23839	0.021384
ILMN_1214364	E430004N04Rik	NM_178666.3	0.746467	0	NA	6.87014	45.3438	NA	NA	0.0611918	0.56011	0.0738734	0.481597	0.0910683	0.385307	0.170741	0.101768	0.058378	0.578322	0.099941	0.340514	-0.0784151	0.454984	-0.137489	0.188774	-0.101754	0.331783	-0.0159782	0.879176	-0.00958344	0.927356	0.0133467	0.89896	0.0642096	0.540887	-0.121738	0.245053	-0.0128159	0.902958	0.0172477	0.869657	-0.074502	0.477865	-0.163713	0.116872	0.0248063	0.813414	-0.0717103	0.494559
ILMN_1214368	AB041803		0.70814	0	NA	6.88738	45.4576	NA	NA	0.126597	0.226579	0.0798087	0.446984	-0.000946765	0.992814	-0.0605147	0.564467	-0.104019	0.321078	-0.148349	0.155857	0.201846	0.0523519	0.129816	0.214892	0.154277	0.139802	0.0245639	0.815205	0.0319763	0.760918	0.0144627	0.890561	-0.00186449	0.985848	0.192015	0.0652002	-0.0175603	0.867317	0.0516833	0.622717	0.0303366	0.772837	0.0763526	0.466967	-0.17121	0.100819	-0.0850053	0.417858
ILMN_1214369	Nfe2l2	NM_010902.2	0.554765	0	NA	6.95085	45.8765	NA	black (B)	0.270565	0.00871421	0.273117	0.00807827	0.118764	0.256861	0.178424	0.0870533	-0.0303498	0.772741	0.0467815	0.656112	0.153563	0.141668	-0.0556162	0.596459	-0.0176846	0.866386	0.122772	0.241036	0.00132983	0.989906	-0.0389398	0.710948	0.0437865	0.676861	-0.00449752	0.965872	-0.150615	0.149566	-0.188493	0.0703838	-0.250861	0.0152907	-0.162001	0.120801	0.00999706	0.92423	-0.184778	0.0762064
ILMN_1214375	AI838661	NM_133884.1	0.00847864	87	NA	8.26578	54.5552	NA	green (O)	0.230857	0.0259901	0.305175	0.00293467	0.22728	0.0284572	0.0977816	0.351102	-0.127481	0.223327	0.0353168	0.73681	0.0718913	0.493467	-0.160558	0.124191	-0.0835596	0.425849	-0.079694	0.44764	-0.078572	0.45408	-0.0973984	0.353001	-0.0456777	0.66373	-0.363989	0.000335064	0.378806	0.00018096	0.0790607	0.451268	-0.253314	0.0142881	-0.246043	0.0174383	-0.038474	0.714255	-0.269467	0.00900138
ILMN_1214394	Spnb2	NM_175836.1	0	94	NA	9.89585	65.3139	pink (H)	pink (H)	0.0826372	0.430993	-0.168932	0.105501	-0.41411	3.68549e-05	-0.334417	0.00105195	-0.489262	6.47336e-07	-0.499963	3.35349e-07	0.454512	4.72768e-06	0.556343	7.03842e-09	0.46843	2.18837e-06	0.135566	0.195093	0.465383	2.59779e-06	0.375747	0.000206007	0.199924	0.0546852	0.298567	0.00364975	-0.356997	0.000443592	-0.349679	0.000591004	-0.352981	0.000519687	-0.116855	0.26464	-0.0172105	0.869936	-0.0268218	0.798563
ILMN_1214402	1810073P09Rik	XM_127323.4	0.0431264	86	NA	7.57119	49.9708	pink (G)	pink (G)	0.447852	6.75461e-06	0.163738	0.116816	-0.268437	0.00927795	-0.254007	0.0140156	-0.483104	9.35723e-07	-0.464013	2.8046e-06	0.607637	1.05757e-10	0.298561	0.00365049	0.478334	1.23872e-06	0.071167	0.497843	0.347005	0.000655204	0.0503269	0.631885	0.0561685	0.592811	-0.0445892	0.671276	0.121067	0.247681	-0.115266	0.271234	-0.208327	0.0450798	-0.0293114	0.780317	-0.0293862	0.779771	-0.415681	3.41902e-05
ILMN_1214405	Cnksr2	NM_177751.2	0.00138645	94	NA	7.71298	50.9067	NA	black (B)	0.439437	1.04903e-05	0.506534	2.21423e-07	0.297774	0.00374522	0.176665	0.0902642	-0.0969594	0.355186	0.179504	0.0851274	0.135856	0.194131	-0.271702	0.00842556	-0.190904	0.0668016	-0.214554	0.0389023	-0.153719	0.141257	-0.263819	0.0106125	-0.172202	0.0988307	-0.176618	0.090351	-0.107019	0.307239	-0.238616	0.0212571	-0.373171	0.000229534	-0.308367	0.00263655	-0.11795	0.260157	-0.429794	1.71281e-05
ILMN_1214416	Zfp143		0.00055991	94	NA	8.50435	56.1298	NA	NA	0.0864848	0.409772	0.119686	0.253157	0.0407035	0.698473	-0.0304451	0.772047	0.00187032	0.985804	0.152271	0.14509	-0.0586622	0.57647	-0.149995	0.151267	-0.145374	0.164416	-0.111373	0.287859	-0.170238	0.102796	-0.1859	0.0744088	-0.170548	0.102163	-0.307314	0.00273179	0.231961	0.0252663	0.0498856	0.634881	-0.10232	0.329087	-0.11494	0.2726	-0.129847	0.214783	-0.13136	0.20944
ILMN_1214431	Mcrs1	NM_016766.2	0.113768	24	NA	7.21821	47.6411	NA	grey (W)	-0.133843	0.200882	-0.138256	0.186295	-0.185632	0.074835	-0.259253	0.012094	-0.110001	0.293877	-0.0949933	0.365072	-0.033389	0.750693	0.139238	0.183157	0.032332	0.75834	-0.0305058	0.771605	-0.111692	0.286473	-0.0410933	0.695727	-0.182815	0.0794358	0.139513	0.182286	-0.0609663	0.56156	-0.0735109	0.483756	-0.0123123	0.906754	0.247854	0.0166027	-0.147349	0.158697	0.150505	0.149866
ILMN_1214441	AA407659	NM_175352.2	0	94	NA	8.94786	59.057	NA	grey (V)	-0.0738312	0.481848	0.088349	0.399714	0.140684	0.178607	0.0508733	0.628185	-0.00232715	0.982337	0.212779	0.0405871	-0.155632	0.136315	-0.0380555	0.717231	-0.198633	0.0563001	-0.144797	0.166113	-0.36786	0.000286063	-0.309283	0.00255622	-0.277484	0.007084	0.0426251	0.684973	-0.157577	0.131424	-0.186515	0.0734369	-0.0825052	0.431731	0.121561	0.245746	-0.0599365	0.568201	0.0506443	0.629735
ILMN_1214450	Qrsl1	XM_125586.2	0	94	NA	10.7338	70.8448	NA	grey (W)	0.427614	1.90966e-05	0.340495	0.000839036	-0.0454897	0.665031	-0.294127	0.00421398	-0.496671	4.11527e-07	-0.145534	0.163945	0.367498	0.000290345	0.102421	0.328608	0.0923636	0.378556	-0.252796	0.0144951	-0.213849	0.0395639	-0.436251	1.23551e-05	-0.443687	8.41118e-06	0.00249906	0.981033	-0.176854	0.0899156	-0.371511	0.000245985	-0.236963	0.0221985	0.27483	0.00767452	-0.0228408	0.82796	-0.398341	7.67013e-05
ILMN_1214459	Krt1-24	NM_016880.1	0.666533	0	NA	6.90666	45.5848	NA	NA	-0.0060566	0.954053	0.00229703	0.982566	0.0695773	0.507517	-0.080349	0.443904	-0.0721248	0.492061	0.0681315	0.5164	-0.0548588	0.601477	-0.0740617	0.480477	-0.0613955	0.558802	-0.0993409	0.343436	-0.127953	0.221602	-0.152766	0.14377	-0.217381	0.0363406	-0.0873681	0.404988	0.0221183	0.833322	0.041199	0.694983	0.0639554	0.542494	0.230109	0.0264905	0.12249	0.242127	-0.0728345	0.4878
ILMN_1214471	Ppm1h		0.143964	17	NA	7.19109	47.4621	NA	NA	-0.0904024	0.388806	-0.0379344	0.718093	0.0734767	0.48396	0.0912278	0.384472	0.147657	0.157818	0.145175	0.164999	-0.216425	0.0371911	-0.135117	0.196589	-0.181816	0.08112	-0.0719193	0.493298	-0.0443924	0.672643	-0.0248893	0.812801	0.0823348	0.432686	-0.135142	0.196507	0.0253348	0.809513	0.0684628	0.514358	0.106005	0.311872	-0.0813947	0.437977	0.17744	0.0888387	0.0774801	0.460395
ILMN_1214482	2700081O15Rik	NM_175381.3	0.228763	25	NA	7.15084	47.1965	NA	green (O)	-0.181509	0.0816438	-0.251342	0.0150895	-0.213414	0.0399776	-0.171596	0.100041	-0.0209595	0.841939	-0.166093	0.111576	0.000125417	0.999048	0.212355	0.0409982	0.158956	0.128041	0.123199	0.239394	0.0629844	0.548652	0.146844	0.160144	-0.00544939	0.958655	0.0821797	0.433557	0.37054	0.000256103	0.310332	0.00246685	0.0988274	0.345948	0.195536	0.0603326	0.0230935	0.826087	0.151215	0.147931
ILMN_1214483	Crabp2	NM_007759.1	0	94	NA	9.46609	62.4774	grey (V)	grey (V)	-0.295577	0.0040217	-0.29686	0.0038581	-0.311544	0.00236715	-0.304834	0.00296826	-0.212105	0.0412422	-0.0311856	0.766659	-0.209762	0.0435892	0.0517383	0.622346	-0.255813	0.0133261	0.0794519	0.449025	-0.126369	0.227424	-0.0043437	0.967039	-0.198636	0.0562963	-0.170365	0.102537	-0.095314	0.363448	-0.283843	0.00582967	-0.295035	0.00409266	0.0719845	0.492905	0.20133	0.05297	0.295359	0.0040501
ILMN_1214486	Tk2	NM_021028.2	0	94	NA	10.1419	66.9378	NA	blue (E )	-0.196003	0.0597101	-0.164941	0.114116	0.148793	0.154609	0.240682	0.0201289	0.437504	1.15875e-05	0.0166846	0.873877	-0.123569	0.237972	0.054907	0.601157	0.0842073	0.422258	0.0712719	0.497208	0.191079	0.0665477	0.348578	0.000616714	0.311537	0.00236772	0.112935	0.28111	0.234612	0.0235983	0.43233	1.50782e-05	0.307836	0.00268421	-0.11864	0.25736	-0.0627366	0.550229	0.207492	0.0459668
ILMN_1214487	Hace1	NM_172473.1	0.0385005	81	NA	8.48163	55.9799	NA	NA	0.224202	0.0307368	0.174197	0.0949261	0.0961703	0.359133	0.0738713	0.481609	-0.0056823	0.956889	-0.0100365	0.923932	0.128447	0.219808	-0.139903	0.181053	0.0106047	0.919639	-0.1896	0.0687196	-0.0166694	0.873991	-0.111709	0.286398	0.0215166	0.837794	-0.0676822	0.519176	0.224061	0.0308446	0.164272	0.115611	0.119792	0.252733	-0.0542506	0.60552	0.0194472	0.853211	-0.27867	0.00683341
ILMN_1214488	Pbp	NM_018858.1	0	94	NA	9.75846	64.4071	NA	NA	-0.12302	0.24008	-0.120832	0.248607	-0.0543112	0.605117	-0.1142	0.27572	-0.0481632	0.646626	-0.00920854	0.930191	-0.111597	0.286886	-0.00245492	0.981368	-0.0921076	0.379885	-0.0271626	0.796058	0.00477754	0.963749	-0.0762173	0.46776	0.0135442	0.897472	0.0154214	0.883356	0.192175	0.0649727	0.180949	0.0826052	0.0932617	0.373918	0.115879	0.268676	0.170252	0.102768	0.0751214	0.474202
ILMN_1214498	Cyp2d22	NM_019823.2	0	94	NA	10.8749	71.7755	blue (D)	blue (D)	0.0455696	0.664478	0.272759	0.0081648	0.47254	1.73182e-06	0.57924	1.18175e-09	0.492025	5.47384e-07	0.550138	1.11565e-08	-0.28952	0.00488047	-0.349186	0.000602389	-0.36802	0.000284194	-0.15558	0.136447	-0.239129	0.020972	-0.207391	0.0460751	-0.0273597	0.794611	0.123597	0.237864	-0.143938	0.168668	0.0124044	0.906059	-0.0684432	0.514478	-0.325675	0.00144486	-0.0581806	0.57961	-0.0735179	0.483714
ILMN_1214500	Rgma	NM_177740.2	0.058564	86	NA	8.08384	53.3544	orange (L)	orange (L)	-0.165568	0.112727	-0.367342	0.000292212	-0.337324	0.000944647	-0.135018	0.19692	-0.126806	0.225807	-0.443311	8.57812e-06	0.136572	0.191767	0.221161	0.0331376	0.320361	0.0017444	0.214918	0.0385649	0.566865	3.15265e-09	0.660548	5.85216e-13	0.542823	1.89775e-08	-0.0311458	0.766949	0.409089	4.6729e-05	0.338482	0.00090474	0.143303	0.170575	-0.0705798	0.501405	-0.097794	0.35104	0.154368	0.139567
ILMN_1214505	Tgfbr1	NM_009370.2	0.646497	0	NA	6.91162	45.6176	NA	NA	0.203777	0.0500916	0.183763	0.0778619	0.0430073	0.682299	0.039271	0.708599	-0.116043	0.267996	0.00624619	0.952616	0.172567	0.0981063	0.0287246	0.784607	0.0666284	0.525718	0.00569705	0.956778	-0.0936817	0.37176	-0.104842	0.317242	-0.0841255	0.422711	0.0434104	0.679484	-0.112072	0.284825	-0.176661	0.0902707	-0.215023	0.0384678	-0.0459192	0.66206	-0.0776295	0.459528	-0.165191	0.11356
ILMN_1214508	Olfr203	NM_146486.1	0.536781	0	NA	6.95651	45.9139	NA	NA	-0.132958	0.203905	-0.0727481	0.488317	-0.0123951	0.906129	-0.0314342	0.764853	0.159974	0.125584	0.153558	0.141681	-0.0977271	0.351371	0.0702894	0.503172	-0.0109118	0.91732	0.015817	0.880386	-0.17224	0.0987541	-0.172717	0.0978101	-0.240885	0.020021	0.122611	0.24166	-0.0576995	0.582754	0.0204972	0.845382	-0.0274685	0.793813	-0.0449494	0.668775	0.00949062	0.928058	0.158276	0.1297
ILMN_1214511	Ern2	NM_012016.1	0.381739	0	NA	7.02587	46.3717	NA	NA	-0.176198	0.0911326	-0.147982	0.156894	-0.0139302	0.894567	0.0258243	0.805905	0.0248648	0.812982	0.0148652	0.887535	-0.0853239	0.416109	0.0821021	0.433993	0.00794926	0.939718	0.0349453	0.739478	0.0727244	0.488459	0.107643	0.304409	0.0857637	0.413702	0.246652	0.0171534	0.0200236	0.848911	0.141687	0.175498	0.102152	0.329886	0.0234172	0.823688	0.0284645	0.786511	0.154395	0.139495
ILMN_1214514	Slc39a14	NM_144808.1	0.0130779	90	NA	7.56552	49.9334	NA	brown (F)	0.0543003	0.605189	0.201507	0.0527576	0.207867	0.0455675	0.112371	0.283535	0.0543914	0.604583	0.327153	0.00137026	-0.195012	0.061038	-0.329979	0.00123729	-0.301212	0.00334672	-0.192454	0.0645771	-0.277349	0.007113	-0.307571	0.00270822	-0.211031	0.0423041	-0.259836	0.0118952	-0.0901049	0.390375	-0.175039	0.0933146	-0.155371	0.136981	-0.0392751	0.70857	0.216932	0.0367377	-0.112022	0.285042
ILMN_1214515	Usp8	NM_019729.2	0	94	NA	8.44807	55.7584	NA	NA	0.038668	0.712877	0.121149	0.247361	0.112673	0.282235	0.0621706	0.55384	0.00403954	0.969345	0.15595	0.135507	-0.20511	0.048578	-0.429967	1.69805e-05	-0.36068	0.00038295	-0.10926	0.297162	-0.0708438	0.499802	-0.103664	0.322738	-0.0171132	0.870665	-0.263429	0.0107325	-0.105882	0.312437	-0.180708	0.083022	-0.0811533	0.439341	-0.0124453	0.905751	0.232266	0.0250698	-0.0723718	0.490575
ILMN_1214517	1700025K23Rik	NM_183254.1	0	94	blue (E )	9.53347	62.9221	blue (E )	blue (E )	-0.359197	0.000406386	-0.119216	0.255041	0.348512	0.000618287	0.446614	7.21158e-06	0.74372	1.34851e-17	0.379973	0.000172176	-0.418511	2.98391e-05	-0.0966633	0.356664	-0.206235	0.0473294	0.0293751	0.779851	-0.260088	0.01181	0.0314162	0.764984	0.0188193	0.8579	0.131577	0.208683	0.172414	0.0984088	0.414838	3.55969e-05	0.269704	0.00893857	-0.164482	0.11514	-0.171141	0.100957	0.360074	0.000392373
ILMN_1214518	Gpr142	NM_181749.1	0.623567	0	NA	6.92327	45.6945	NA	NA	-0.166325	0.111068	-0.0795391	0.448526	0.0551521	0.599532	-0.0524715	0.617415	0.0613607	0.559026	0.125103	0.232153	-0.220686	0.0335267	-0.120131	0.251384	-0.198302	0.0567205	-0.0756233	0.471245	-0.16187	0.121106	-0.162887	0.118755	-0.146361	0.161537	0.0676284	0.519509	-0.0960773	0.359601	-0.107418	0.305428	0.10245	0.328466	0.244228	0.0183122	0.147076	0.159477	0.157091	0.132634
ILMN_1214531	Cyp2b13	NM_007813.1	0.594572	0	NA	6.93511	45.7726	NA	NA	0.134738	0.197861	0.106895	0.307802	-0.003285	0.975069	-0.1224	0.242477	-0.146237	0.161899	-0.0468469	0.655662	0.0416454	0.691844	-0.0672957	0.521571	0.0121053	0.908315	-0.0689667	0.511259	0.00981079	0.925638	-0.109155	0.297627	-0.083012	0.428898	0.0144481	0.890671	0.017524	0.867589	-0.00812579	0.938382	0.02087	0.842605	0.165984	0.111814	-0.0163576	0.87633	-0.157113	0.132578
ILMN_1214541	Tas2r123	NM_207025.1	0.698075	0	NA	6.88921	45.4696	NA	NA	0.104027	0.321039	-0.00126871	0.99037	-0.0558966	0.594606	-0.027711	0.792033	0.0373585	0.722197	-0.00753058	0.942888	0.092178	0.379519	-0.00768229	0.941739	-0.00877118	0.933499	-0.0705258	0.501734	0.0697761	0.506302	0.00618057	0.953113	0.0418634	0.690313	-0.0176124	0.866927	0.00699542	0.94694	-0.0297255	0.777293	-0.0415036	0.69284	-0.146281	0.161769	-0.145686	0.163502	-0.0986114	0.347009
ILMN_1214544	Trim21	NM_009277.2	0.0911721	29	NA	7.24184	47.7971	NA	pink (I)	0.118834	0.256575	0.04971	0.636074	-0.0220934	0.833508	0.0643658	0.539901	-0.170024	0.103237	-0.15983	0.125929	0.222118	0.032366	0.176038	0.0914314	0.280993	0.00636513	0.0625307	0.551541	0.0444221	0.672437	0.0111614	0.915436	0.0568212	0.588514	-0.0215575	0.83749	0.121222	0.247074	0.0266032	0.80017	0.0774466	0.46059	0.103863	0.321805	-0.0122011	0.907592	-0.0890092	0.396187
ILMN_1214548	D10Ucla2	NM_133996.2	0.682944	0	NA	6.8968	45.5198	NA	NA	0.152291	0.145037	0.0562999	0.591945	-0.129782	0.215012	-0.0624722	0.551915	-0.0910761	0.385267	-0.0778923	0.458005	0.135918	0.193925	-0.00376953	0.971394	0.0813042	0.438488	0.0148184	0.887887	0.14791	0.157099	0.0559187	0.59446	0.0877544	0.402906	0.0804311	0.443437	0.036707	0.726849	0.0406686	0.698719	0.0595503	0.570702	0.00867394	0.934234	-0.0774725	0.46044	-0.191377	0.0661162
ILMN_1214561	3110018K12Rik	XM_129857.4	0	94	NA	11.1019	73.2738	NA	pink (H)	0.160061	0.125375	-0.0146943	0.88882	-0.178366	0.0871583	-0.114462	0.274616	-0.251941	0.014842	-0.359446	0.000402369	0.349273	0.000600354	0.390077	0.000111007	0.296543	0.00389797	0.215723	0.0378258	0.363026	0.000348406	0.375425	0.000208817	0.24437	0.0182426	0.167621	0.108274	-0.247722	0.0166621	-0.234355	0.0237554	-0.300097	0.00347155	-0.142834	0.171993	-0.114289	0.275343	-0.0604174	0.565095
ILMN_1214563	Synpo2l		0.198088	9	NA	7.14273	47.143	NA	NA	-0.0392055	0.709064	-0.0512397	0.625709	-0.0848069	0.41895	-0.0992874	0.343697	-0.0799332	0.446273	-0.00689069	0.947733	-0.0575687	0.58361	-0.0454585	0.665247	-0.0865625	0.40935	0.108086	0.302415	-0.00287971	0.978144	0.0433894	0.67963	0.0123962	0.906121	0.0136207	0.896896	-0.0923018	0.378877	-0.081078	0.439767	-0.0414523	0.693201	-0.0188307	0.857815	0.0716224	0.495089	0.0297409	0.777181
ILMN_1214571	Cd109	NM_153098.2	0.00655895	89	NA	7.82994	51.6786	NA	orange (K)	0.00987409	0.925159	-0.161256	0.122543	-0.386986	0.000127151	-0.270905	0.00862718	-0.382213	0.000156403	-0.244935	0.0179674	0.092581	0.37743	-0.0408613	0.697361	-0.00840556	0.936265	0.0987772	0.346195	0.391663	0.000103484	0.216801	0.0368548	0.359649	0.000399117	-0.0316005	0.763645	-0.0947718	0.366196	-0.225348	0.0298703	-0.224424	0.030567	-0.147886	0.157168	0.149639	0.152251	-0.0415688	0.692383
ILMN_1214574	Chit1	XM_129391.2	0.462606	0	NA	6.98912	46.1291	NA	NA	0.036831	0.725963	0.0270234	0.797081	0.00359333	0.97273	-0.0316983	0.762935	0.0146571	0.8891	-0.014865	0.887537	-0.0210299	0.841415	0.0358116	0.73326	-0.0295369	0.77867	0.1557	0.136141	0.00847834	0.935714	0.0326345	0.756149	-0.0295579	0.778517	-0.0986912	0.346617	-0.0772817	0.461548	-0.0685817	0.513626	-0.0410819	0.695807	-0.0706824	0.500782	0.0184821	0.86042	-0.0149684	0.886759
ILMN_1214585	Fdxr	NM_007997.1	0.306138	2	NA	7.07111	46.6702	NA	NA	0.0485339	0.644091	-0.0506994	0.629362	-0.218265	0.0355693	-0.225072	0.0300774	-0.235525	0.023046	-0.114314	0.275239	0.0364339	0.728802	-0.0875281	0.404125	-0.0123975	0.906111	0.0132185	0.899925	0.203848	0.0500091	0.0993913	0.34319	0.109448	0.296326	-0.0858785	0.413074	-0.000692443	0.994744	-0.0771202	0.462488	-0.107601	0.3046	-0.0588236	0.57542	0.0584127	0.578096	-0.101719	0.331951
ILMN_1214593	Fahd2a	NM_029629.1	9.33e-05	94	NA	8.22333	54.275	NA	grey (V)	0.0362121	0.73039	-0.0270136	0.797153	-0.112815	0.281626	-0.194794	0.0613333	-0.11172	0.286351	-0.121679	0.245284	0.173775	0.0957403	0.311798	0.00234673	0.171868	0.0994954	-0.0179801	0.864174	-0.182284	0.080327	-0.0848736	0.418582	-0.301526	0.00331219	-0.0848829	0.418531	-0.182979	0.0791618	-0.214024	0.0393992	-0.181593	0.0815005	0.0120543	0.908699	0.00628839	0.952296	0.031635	0.763395
ILMN_1214602	Sfrp2	NM_009144.1	0	94	NA	12.5069	82.5474	orange (L)	orange (L)	-0.345079	0.000705319	-0.547642	1.3393e-08	-0.465354	2.6021e-06	-0.241668	0.0196089	-0.0995003	0.342658	-0.451894	5.44419e-06	-0.00748671	0.94322	0.174862	0.0936507	0.218294	0.035544	0.344203	0.000729259	0.593747	3.54616e-10	0.781804	2.27443e-20	0.579362	1.1701e-09	-0.0804139	0.443535	0.326204	0.00141774	0.297883	0.00373203	0.14697	0.159783	-0.0736276	0.48306	0.0701442	0.504056	0.334701	0.00104101
ILMN_1214631	Adck4	NM_133770.1	0	94	NA	8.2841	54.6762	NA	pink (H)	0.197041	0.0583449	0.0973081	0.35345	-0.0516417	0.622997	0.00676998	0.948648	-0.349734	0.000589736	-0.28865	0.00501632	0.378923	0.000180063	0.391058	0.000106295	0.377027	0.000195159	0.117337	0.26266	0.19669	0.0588037	0.131591	0.208634	0.141351	0.176536	0.258051	0.0125126	-0.27159	0.0084538	-0.267625	0.00950149	-0.253563	0.0141898	-0.139057	0.183734	-0.0910604	0.385349	-0.134262	0.199462
ILMN_1214634	Aqp9	NM_022026.2	0.591572	0	NA	6.9346	45.7693	NA	pink (G)	0.300392	0.00343812	0.105018	0.316425	-0.135027	0.196889	-0.137012	0.190327	-0.206355	0.0471987	-0.262629	0.0109824	0.3346	0.00104487	0.163665	0.11698	0.211005	0.0423302	0.0871179	0.406339	0.130974	0.210795	0.0921764	0.379527	0.0546775	0.602681	-0.101149	0.334681	-0.0711124	0.498174	-0.107262	0.306135	-0.113014	0.280771	-0.102119	0.330041	-0.119256	0.254879	-0.262906	0.0108954
ILMN_1214645	Tirap	NM_054096.1	0.151962	36	NA	7.21546	47.623	NA	NA	0.1574	0.131864	0.172243	0.0987497	0.0422741	0.687432	0.0988972	0.345606	-0.0236126	0.822241	0.0324449	0.757521	0.0516524	0.622925	-0.0370958	0.724072	0.0353549	0.736536	0.162332	0.120034	-0.0176211	0.866862	-0.0148715	0.887488	0.0559497	0.594255	-0.168937	0.105491	0.0184785	0.860447	-0.131828	0.207809	-0.185586	0.0749077	-0.205313	0.04835	0.0161139	0.878158	-0.195506	0.0603729
ILMN_1214661	Olfr32	NM_010980.1	0.699661	0	NA	6.89239	45.4906	NA	blue (E )	-0.0450786	0.667879	0.089419	0.394008	0.194276	0.0620401	0.250408	0.0154825	0.305268	0.00292555	0.25609	0.0132229	-0.202004	0.0521636	-0.193177	0.0635605	-0.210599	0.0427378	-0.00953028	0.927758	-0.151723	0.14656	-0.0477826	0.649234	0.00720048	0.945387	-0.0428379	0.683484	-0.0302196	0.77369	0.0347646	0.740778	-0.013311	0.899228	-0.219073	0.0348766	-0.0705354	0.501675	0.0283545	0.787316
ILMN_1214664	Glrx2		0.00431931	91	NA	8.6939	57.3808	NA	green (O)	0.239312	0.0208712	0.223252	0.0314705	0.163706	0.116889	0.101405	0.333452	0.198748	0.0561543	0.141493	0.176095	0.0277034	0.792089	-0.238017	0.0215939	-0.0475866	0.650578	-0.256169	0.0131936	-0.0774152	0.460772	-0.250168	0.0155848	-0.192212	0.0649204	-0.119322	0.254614	0.495673	4.37695e-07	0.465037	2.64869e-06	0.333954	0.00107004	0.15106	0.148353	-0.12287	0.240659	-0.29589	0.00398117
ILMN_1214671	Cdca4	NM_028023.3	0	94	grey (U)	11.6578	76.9428	grey (U)	grey (U)	-0.464901	2.66893e-06	-0.53599	3.08195e-08	-0.463026	2.96304e-06	-0.555258	7.63369e-09	-0.245933	0.0174902	-0.152271	0.145088	-0.198922	0.055935	0.0253489	0.809409	-0.0793594	0.449555	-0.0806932	0.441948	-0.036524	0.728158	-0.0333005	0.751332	-0.192109	0.0650662	-0.0451589	0.667322	0.0426352	0.684902	-0.0642487	0.54064	0.226899	0.0287313	0.428879	1.79304e-05	0.157639	0.131271	0.395212	8.83256e-05
ILMN_1214700	D030041I09Rik		0.00583907	91	NA	7.78471	51.3801	blue (C )	blue (C )	0.0054998	0.958273	0.393761	9.42543e-05	0.655897	9.63308e-13	0.516253	1.17917e-07	0.481244	1.04438e-06	0.621385	3.01e-11	-0.429171	1.76707e-05	-0.528701	5.10947e-08	-0.612978	6.53734e-11	-0.295027	0.00409367	-0.513652	1.39848e-07	-0.386108	0.000132121	-0.290332	0.00475666	-0.293594	0.00428666	-0.0399989	0.703448	-0.0569776	0.587487	-0.140572	0.178956	-0.195377	0.0605462	0.013844	0.895216	-0.0220166	0.834078
ILMN_1214708	Rab22a		0.308964	2	NA	7.06463	46.6275	NA	NA	0.0929588	0.375478	0.0104604	0.920729	-0.0413555	0.693882	-0.105941	0.312164	-0.0592333	0.572757	-0.0913771	0.383691	0.117681	0.261252	0.0991554	0.344342	0.126951	0.225274	0.1063	0.310521	-0.0360845	0.731303	-0.0677103	0.519002	-0.0995147	0.342588	0.00132081	0.989975	0.146108	0.162271	0.116659	0.265448	0.108509	0.300515	0.232386	0.024992	-0.00486951	0.963051	-0.0887994	0.397306
ILMN_1214713	Rcor1	NM_054048.1	0.0070922	91	NA	7.64056	50.4287	blue (C )	blue (C )	-0.000189017	0.998565	0.339927	0.000857111	0.602267	1.69998e-10	0.442763	8.82705e-06	0.439857	1.02648e-05	0.551435	1.01403e-08	-0.315116	0.00209407	-0.38452	0.000141565	-0.359442	0.000402427	-0.429802	1.71213e-05	-0.53953	2.40046e-08	-0.534598	3.39753e-08	-0.341893	0.000795993	0.0136391	0.896758	0.209343	0.04402	0.233971	0.0239927	0.191911	0.0653487	0.107122	0.306773	-0.116887	0.264505	-0.0579092	0.581383
ILMN_1214715	Gfap		0.423372	1	NA	7.01014	46.2679	NA	NA	0.0607549	0.56292	0.119283	0.25477	0.0898638	0.39165	0.101783	0.331642	0.0979328	0.350353	0.084194	0.422332	-0.03996	0.703723	-0.0777111	0.459055	-0.055177	0.599367	0.0453613	0.66592	-0.0710999	0.498249	-0.0176506	0.866641	-0.0355349	0.735244	-0.0647799	0.537291	0.00432297	0.967196	0.0796597	0.447836	0.0218006	0.835683	-0.00641776	0.951316	-0.109153	0.297636	-0.101944	0.330877
ILMN_1214719	Laptm4b	NM_033521.2	0.379886	0	NA	7.02297	46.3525	NA	grey (V)	-0.0811005	0.43964	-0.151379	0.147487	-0.194984	0.0610765	-0.120269	0.250838	-0.30267	0.0031894	-0.201965	0.0522099	0.0370372	0.72449	0.0868851	0.4076	0.022573	0.829947	0.0774596	0.460514	0.162483	0.119685	0.229252	0.0270734	0.232204	0.0251092	-0.0763402	0.46704	-0.0652432	0.534379	-0.217935	0.035856	-0.233987	0.0239824	-0.0761433	0.468193	0.0790172	0.451518	0.0831292	0.428245
ILMN_1214731	H2-T17		0.101224	53	NA	8.26329	54.5388	NA	blue (E )	-0.0996268	0.342042	0.0307631	0.769732	0.144509	0.166968	0.0937953	0.371178	0.286843	0.00530937	0.270536	0.00872169	-0.179808	0.0845926	-0.134239	0.199541	-0.125325	0.231318	-0.0834955	0.426205	-0.246018	0.0174504	-0.194344	0.0619467	-0.200417	0.0540795	-0.164546	0.114996	0.0350091	0.73902	0.0118323	0.910374	0.00558756	0.957608	-0.193289	0.0634039	-0.19226	0.0648517	0.0838737	0.424105
ILMN_1214738	Snapc3		0	94	NA	9.5001	62.7019	NA	NA	0.176884	0.0898598	0.201009	0.0533579	0.109748	0.294995	0.0477147	0.6497	-0.141832	0.175052	0.0471926	0.653284	0.0377515	0.719396	-0.228135	0.0278504	-0.110792	0.290396	-0.0229816	0.826917	-0.0440403	0.675093	-0.160351	0.124684	0.0589104	0.574856	-0.123221	0.239307	-0.10882	0.299125	-0.219105	0.0348489	0.0134342	0.8983	0.0443452	0.672971	0.112649	0.282336	-0.185839	0.0745059
ILMN_1214750	Kynu	NM_027552.1	0.690383	0	NA	6.89368	45.4992	NA	NA	-0.0531358	0.612962	-0.116802	0.264858	-0.150326	0.150357	-0.142734	0.172297	-0.133336	0.202608	-0.147122	0.159346	-0.0112873	0.914486	-0.0465847	0.657468	-0.0309972	0.768029	0.0360932	0.731241	0.126569	0.226684	0.137779	0.187833	0.102048	0.330379	-0.178107	0.0876255	0.0203983	0.846118	-0.00431878	0.967228	-0.0441433	0.674376	0.0072323	0.945146	0.254716	0.0137414	-0.00442088	0.966453
ILMN_1214753	1700073K01Rik		0.0231696	81	NA	7.42487	49.0051	NA	NA	0.126201	0.228046	0.0134987	0.897815	-0.0927011	0.376809	-0.114815	0.273127	-0.123635	0.237721	-0.164343	0.115451	0.190912	0.0667903	0.0874298	0.404655	0.106581	0.309236	-0.0471462	0.653603	0.0223818	0.831366	-0.0593732	0.57185	0.0261448	0.803543	0.125765	0.229672	-0.0274624	0.793857	-0.0474117	0.651779	0.0696035	0.507357	0.0622372	0.553414	0.123039	0.240007	-0.0797222	0.447479
ILMN_1214762	Sgk3	NM_177547.2	0	94	NA	10.7595	71.0143	black (B)	black (B)	0.641744	4.16518e-12	0.664344	3.87142e-13	0.337934	0.000923444	0.106549	0.309383	0.0522618	0.618824	0.0326611	0.755956	0.366466	0.000302896	-0.17226	0.0987145	0.0477531	0.649437	-0.272107	0.00832501	-0.169708	0.103887	-0.306537	0.00280398	-0.261872	0.0112234	-0.250919	0.0152665	0.0425538	0.685472	-0.043656	0.67777	-0.09382	0.371051	-0.127702	0.222518	-0.242686	0.0190841	-0.595276	3.11277e-10
ILMN_1214790	Dmrtc2	NM_027732.1	0.670493	0	NA	6.90256	45.5578	NA	NA	0.125907	0.229141	0.132576	0.205219	0.111124	0.288946	0.114516	0.274386	-0.044055	0.674991	-0.00216998	0.98353	0.0663806	0.527262	-0.0567598	0.588918	0.0227788	0.82842	0.0769167	0.463673	0.0663146	0.527673	-0.0850145	0.417808	0.0366134	0.727518	-0.0425784	0.6853	-0.0799048	0.446436	-0.04721	0.653165	-0.0550806	0.600006	-0.0679557	0.517485	0.192814	0.0640688	-0.129995	0.214255
ILMN_1214793	Commd5		0	94	NA	9.97897	65.8625	NA	pink (G)	0.298045	0.0037124	0.215618	0.0379209	-0.024583	0.815063	0.0278843	0.790762	-0.209765	0.0435857	-0.237657	0.021799	0.339768	0.000862237	0.049036	0.640664	0.217337	0.0363797	0.222661	0.031934	0.199525	0.0551808	0.148064	0.156664	0.156124	0.135065	-0.253115	0.0143676	-0.0394776	0.707136	-0.104487	0.318891	-0.262565	0.0110025	-0.222164	0.0323289	0.00586798	0.955482	-0.22429	0.0306689
ILMN_1214800	Rnf167	NM_027445.1	0	94	NA	10.4301	68.8397	NA	blue (E )	-0.127065	0.224853	0.0562179	0.592486	0.312259	0.00231006	0.404074	5.90089e-05	0.429853	1.70783e-05	0.246878	0.0170486	-0.209495	0.0438629	-0.0177538	0.865868	-0.169768	0.103764	0.100307	0.338741	-0.104633	0.318212	0.143051	0.171336	0.172301	0.0986344	0.0634784	0.545515	-0.201355	0.0529404	-0.0596147	0.570284	-0.0985628	0.347248	-0.433967	1.38791e-05	-0.151686	0.146659	0.167574	0.108373
ILMN_1214802	Hrasls5	NM_025731.1	0.510785	0	NA	6.96711	45.9838	NA	NA	0.112359	0.283586	0.114117	0.276075	-0.00273708	0.979227	-0.0267621	0.799001	-0.156804	0.133352	-0.129809	0.214917	0.103353	0.324202	-0.0131235	0.900641	0.0604995	0.564566	0.0399602	0.703721	0.115274	0.271202	0.116022	0.268083	0.119662	0.253255	0.073031	0.486623	-0.0586069	0.57683	-0.10293	0.326197	-0.222996	0.0316704	0.0131408	0.900511	-0.0110224	0.916486	-0.105315	0.31505
ILMN_1214810	Arf2	NM_007477.2	0	94	NA	11.2273	74.1019	NA	green (R)	-0.384019	0.000144672	-0.232096	0.0251792	0.0736288	0.483053	0.0485417	0.644038	0.364861	0.000323402	0.300913	0.00337976	-0.437091	1.18355e-05	-0.251792	0.0149033	-0.265811	0.0100176	-0.150141	0.150864	-0.217079	0.0366077	-0.114839	0.273027	-0.158573	0.128972	-0.111198	0.288622	0.200582	0.0538768	0.324848	0.00148819	0.455661	4.44185e-06	0.468151	2.22316e-06	0.0972131	0.353922	0.287128	0.0052622
ILMN_1214811	Psen1	NM_008943.1	0	94	yellow (A)	10.1052	66.6954	black (B)	black (B)	0.693636	1.28916e-14	0.698483	7.05912e-15	0.346531	0.00066723	0.254379	0.013871	-0.177973	0.0878683	0.140825	0.178167	0.295667	0.00400999	-0.206477	0.0470649	-0.107295	0.305986	-0.140562	0.178987	-0.169674	0.103959	-0.343114	0.000760049	-0.253243	0.0143164	-0.341739	0.000800623	-0.167953	0.107566	-0.331279	0.00118014	-0.441682	9.33811e-06	-0.305047	0.00294728	-0.18482	0.0761387	-0.682329	5.02261e-14
ILMN_1214822	Gfpt2		1.33e-05	94	NA	8.14273	53.7431	NA	purple (T)	-0.522377	7.8473e-08	-0.299033	0.00359457	0.0391776	0.709261	0.0702631	0.503332	0.229522	0.026889	0.404749	5.71977e-05	-0.587432	6.03219e-10	-0.229883	0.0266429	-0.479555	1.15336e-06	-0.0449142	0.669019	-0.317772	0.00190982	-0.135327	0.19589	-0.183955	0.0775472	0.278865	0.00679298	-0.101431	0.333326	0.0347813	0.740658	0.0231386	0.825753	0.175575	0.0923008	0.0144961	0.89031	0.49715	3.99517e-07
ILMN_1214823	Tsc2		0	94	NA	11.1901	73.8561	NA	green (N)	0.191395	0.0660898	0.109111	0.297824	-0.0705268	0.501727	-0.0309206	0.768586	-0.288442	0.00504938	-0.135235	0.196196	0.248487	0.0163185	0.147838	0.157303	0.0473751	0.65203	0.00281194	0.978659	0.131367	0.209417	0.0478685	0.648645	0.0780303	0.457207	0.295145	0.00407812	-0.443121	8.66374e-06	-0.438053	1.12652e-05	-0.37152	0.000245892	-0.183643	0.0780605	0.0852562	0.416481	-0.125719	0.229845
ILMN_1214829	Olfr910	NM_146811.1	0.374553	1	NA	7.03538	46.4344	NA	NA	0.00753193	0.942877	0.021382	0.838795	0.0138212	0.895388	0.00287405	0.978187	-0.0490344	0.640675	0.0136341	0.896795	0.0120763	0.908534	0.0345693	0.742183	0.0314168	0.764979	0.0313657	0.76535	-0.0136722	0.896509	-0.0334826	0.750017	0.0224986	0.8305	-0.0402569	0.701624	-0.111152	0.288825	-0.0941709	0.369257	-0.111449	0.287529	-0.0846866	0.419612	0.0181187	0.863138	-0.00409867	0.968897
ILMN_1214838	Hsd3b2	NM_153193.2	0.428465	0	NA	7.00253	46.2176	NA	NA	-0.133352	0.202554	0.0377341	0.719519	0.141872	0.17493	0.0889318	0.3966	0.0951137	0.364462	0.21989	0.0341868	-0.208724	0.0446636	-0.0993842	0.343224	-0.173663	0.0959594	-0.130547	0.212299	-0.268823	0.00917355	-0.222335	0.0321923	-0.220547	0.0336412	0.0574912	0.584118	0.00512348	0.961126	0.00171074	0.987015	-0.0531739	0.612706	0.123517	0.23817	0.0850346	0.417698	0.114066	0.276289
ILMN_1214839	LOC223262	XM_127887.1	0.644857	0	NA	6.91627	45.6483	NA	pink (G)	0.242292	0.0192856	0.0848387	0.418775	-0.0519226	0.621105	-0.0715619	0.495455	-0.1743	0.0947269	-0.209874	0.0434742	0.346377	0.000671168	0.130135	0.213757	0.314857	0.00211291	0.0144911	0.890348	0.254986	0.013638	0.0904994	0.388295	0.0895	0.393577	-0.0297462	0.777143	0.0377113	0.719682	0.0144976	0.890299	0.0436823	0.677587	0.0412835	0.694389	-0.0372565	0.722925	-0.23981	0.0205987
ILMN_1214841	Il24	NM_053095.1	0.118274	13	NA	7.20191	47.5336	NA	NA	-0.0359201	0.732481	-0.0733563	0.484679	-0.116901	0.26445	-0.130547	0.212301	-0.104368	0.319446	-0.139116	0.183546	0.0782343	0.456027	0.15194	0.145976	0.112504	0.282962	-0.0176752	0.866456	0.0814385	0.43773	0.15113	0.148162	0.078497	0.454512	0.142216	0.173876	-0.0327409	0.755379	-0.0554639	0.597467	-0.00919842	0.930267	0.171104	0.101032	0.0834478	0.426471	0.0567324	0.589098
ILMN_1214843	1600013P15Rik	NM_025907.2	0.350584	2	NA	7.04276	46.4831	NA	NA	-0.0139523	0.8944	0.00173264	0.986849	0.0239131	0.820017	-0.00877184	0.933494	0.12722	0.224284	0.0486098	0.643572	-0.0715274	0.495663	-0.050771	0.628877	-0.0877524	0.402917	0.0612087	0.560002	0.0553231	0.598399	0.0457804	0.66302	0.037745	0.719442	-0.00640622	0.951403	0.058673	0.5764	0.0832999	0.427294	0.0658864	0.530349	-0.0451028	0.667711	-0.112311	0.283794	-0.0129055	0.902283
ILMN_1214848	Mboat2	NM_026037.2	0.047779	86	NA	7.65888	50.5496	NA	grey (W)	-0.191087	0.0665356	-0.0779165	0.457865	0.00619808	0.952981	-0.0482526	0.646015	0.00201863	0.984679	0.0764639	0.466316	-0.155445	0.136792	-0.0430365	0.682095	-0.0778664	0.458155	-0.0999772	0.340338	-0.221923	0.0325219	-0.0853872	0.415762	-0.147325	0.158764	-0.167092	0.109408	0.0195711	0.852286	-0.112279	0.283931	-0.0219075	0.834889	0.237438	0.0219245	0.162798	0.118961	0.184402	0.0768162
ILMN_1214850	Pak1		0.0676692	75	NA	7.40891	48.8997	NA	cyan (S)	-0.132334	0.206054	-0.0811721	0.439235	0.0157645	0.88078	0.129283	0.216798	0.182961	0.0791908	0.15404	0.14042	-0.179219	0.085634	-0.131895	0.207576	-0.131805	0.20789	0.122969	0.240278	0.0253297	0.809551	0.0501345	0.633191	0.0459085	0.662134	-0.139773	0.181463	0.139042	0.183782	0.0823333	0.432695	0.00673621	0.948903	-0.0819447	0.434877	0.278667	0.00683413	0.109009	0.298279
ILMN_1214859	BC027344	NM_173738.2	0.452234	23	NA	7.07676	46.7075	NA	brown (F)	-0.209927	0.0434199	0.020405	0.846068	0.220279	0.0338631	0.207021	0.0464741	0.267493	0.00953803	0.338335	0.000909717	-0.352295	0.00053381	-0.239566	0.020732	-0.335415	0.00101394	-0.149363	0.153017	-0.346623	0.00066488	-0.25488	0.0136787	-0.202198	0.0519335	-0.0202796	0.847002	0.0168925	0.872319	0.0547748	0.602035	0.134833	0.19754	0.210038	0.0433066	0.101784	0.331637	0.204991	0.0487114
ILMN_1214866	Eml1	XM_127139.5	0.00117315	93	NA	9.4912	62.6431	NA	purple (T)	-0.311759	0.0023499	-0.331537	0.00116907	-0.185473	0.0750878	-0.0337275	0.748249	-0.0374083	0.721842	-0.129125	0.217363	-0.104132	0.320548	0.0371648	0.723579	0.0518571	0.621546	0.0684044	0.514717	0.200304	0.0542177	0.256223	0.0131738	0.247275	0.0168661	0.154737	0.138611	0.124282	0.235255	0.200506	0.0539698	0.133906	0.200669	0.172897	0.0974562	0.0284408	0.786684	0.269687	0.00894306
ILMN_1214880	Dmn	NM_207663.2	0	94	blue (D)	8.43817	55.693	blue (D)	blue (D)	0.182567	0.0798501	0.429499	1.73834e-05	0.635349	7.87503e-12	0.797734	1.06223e-21	0.397338	8.02658e-05	0.426607	2.00762e-05	-0.211902	0.0414412	-0.417367	3.15312e-05	-0.354937	0.000481243	-0.095746	0.361267	-0.0971104	0.354433	-0.0846943	0.41957	0.183752	0.0778808	0.0573819	0.584834	0.0114974	0.912901	0.143905	0.168769	-0.040402	0.7006	-0.327944	0.00133178	-0.04701	0.65454	-0.190067	0.0680272
ILMN_1214888	Ugt1a2	NM_013701.1	0.275263	3	NA	7.09182	46.8069	NA	NA	-0.0468316	0.655768	-0.0854977	0.415157	-0.0947242	0.366438	-0.124152	0.235748	-0.0467922	0.656039	-0.105253	0.315338	-0.00480803	0.963517	0.0248151	0.813349	0.0611289	0.560515	0.0305494	0.771288	-0.00386212	0.970691	-0.0240124	0.819282	-0.0250678	0.811483	0.0544551	0.604159	0.0366979	0.726915	0.0781761	0.456364	0.171765	0.0997023	0.144349	0.167443	-0.00318748	0.975809	0.0541127	0.606439
ILMN_1214899	Phospho1	NM_153104.1	0.0596705	60	NA	7.32986	48.378	NA	black (B)	0.252263	0.0147105	0.451692	5.50354e-06	0.417886	3.0753e-05	0.334767	0.00103847	0.195087	0.0609367	0.363281	0.000344818	-0.0714673	0.496026	-0.306159	0.00283968	-0.31427	0.00215608	-0.178383	0.0871279	-0.418875	2.93177e-05	-0.464215	2.77326e-06	-0.297373	0.00379447	-0.0295074	0.778885	-0.0957963	0.361014	-0.12102	0.24787	-0.0862667	0.410958	-0.0200876	0.848434	0.0151005	0.885767	-0.221474	0.0328839
ILMN_1214907	Stk10	NM_009288.1	0.218738	3	NA	7.11757	46.9769	NA	NA	0.0125865	0.904687	-0.0915107	0.382993	-0.192782	0.0641144	-0.129064	0.217585	-0.155645	0.136282	-0.151043	0.148399	0.0715531	0.495508	0.0736192	0.483111	0.0835655	0.425816	0.193131	0.0636245	0.148961	0.154138	0.103787	0.322164	0.0674962	0.520328	0.0317175	0.762796	-0.129833	0.214832	-0.136985	0.190416	-0.0477449	0.649493	-0.0808398	0.441116	0.0539455	0.607553	0.0306357	0.770659
ILMN_1214910	LOC328788	XM_283406.1	0.594465	0	NA	6.93473	45.7701	NA	NA	-0.00246235	0.981311	0.0633329	0.546438	0.106605	0.309126	0.0230339	0.826529	0.0159321	0.879522	0.0556684	0.596114	-0.0319344	0.761222	0.00728149	0.944774	-0.0425359	0.685597	0.0540704	0.60672	-0.131795	0.207924	-0.0588885	0.574998	-0.0373899	0.721973	-0.0396202	0.706126	-0.00602331	0.954305	-0.0558881	0.594662	-0.0561625	0.592851	-0.0506445	0.629733	-0.00841246	0.936213	-0.0320184	0.760613
ILMN_1214911	5830484A20Rik		0.359409	1	NA	7.04307	46.4852	NA	NA	0.00411809	0.96875	-0.0211237	0.840716	-0.0811099	0.439587	0.0671881	0.522238	-0.0222743	0.832165	-0.0776086	0.459649	0.0435793	0.678305	0.023467	0.82332	0.0450256	0.668247	0.126469	0.227054	0.153237	0.142524	0.125276	0.231502	0.21429	0.039149	-0.135299	0.195981	-0.0685551	0.51379	-0.0928218	0.376185	0.00522343	0.960368	-0.0914938	0.383081	0.0193119	0.854221	0.0267331	0.799215
ILMN_1214917	Slc14a1		0.336146	2	NA	7.05114	46.5385	NA	NA	0.0375258	0.721004	-0.0549592	0.600811	-0.0761319	0.46826	-0.00873923	0.93374	-0.0668309	0.524457	-0.11429	0.275341	0.125162	0.231932	0.0572675	0.585584	0.168528	0.106349	0.252958	0.0144301	0.237603	0.0218298	0.195763	0.0600291	0.175695	0.0920733	-0.049031	0.640697	-0.0191202	0.855652	-0.0312532	0.766168	-0.0907721	0.386861	-0.152016	0.145772	0.019796	0.850609	-0.044278	0.673439
ILMN_1214918	3010033P07Rik	NM_029767.1	0	94	NA	12.4411	82.1131	green (O)	green (O)	-0.189466	0.0689197	0.00199157	0.984884	0.266041	0.00995067	0.294346	0.00418438	0.431813	1.5476e-05	0.281585	0.00625053	-0.319378	0.00180561	-0.221165	0.0331348	-0.209927	0.0434202	-0.22323	0.0314871	-0.230877	0.0259771	-0.072463	0.490028	-0.0761852	0.467948	0.172165	0.098903	0.752102	3.65421e-18	0.71581	7.40659e-16	0.242181	0.0193431	0.0311985	0.766565	-0.0918648	0.381148	0.141114	0.177269
ILMN_1214925	Olfr397	NM_146346.1	0.35653	1	NA	7.03503	46.4321	NA	NA	0.0437115	0.677384	0.0980075	0.349984	0.0690478	0.510762	-0.110274	0.292676	0.0244806	0.81582	0.0340229	0.746119	-0.0272833	0.795172	-0.114362	0.275038	-0.100396	0.338309	-0.0137709	0.895766	-0.103064	0.325563	-0.154097	0.140271	-0.142111	0.174198	-0.0584214	0.578039	0.127745	0.222363	0.114001	0.276566	0.0847723	0.41914	0.10161	0.332469	-0.0729063	0.487369	-0.0536874	0.609275
ILMN_1214934	Cdk5rap3	NM_030248.1	0	94	NA	12.5113	82.576	NA	purple (T)	-0.244074	0.0183882	-0.172137	0.0989591	0.0727952	0.488035	0.171382	0.100471	0.212226	0.0411236	-0.054658	0.602811	-0.0402407	0.701739	0.273306	0.00803285	0.169999	0.103287	0.196628	0.0588855	0.0225667	0.829994	0.271047	0.00859091	0.209906	0.0434413	0.065486	0.532855	-0.0383371	0.715228	0.0144295	0.890811	-0.0102488	0.922328	-0.177143	0.089383	0.124091	0.235982	0.314219	0.00215988
ILMN_1214937	Mrps33	NM_010270.1	0	94	NA	12.0556	79.5685	pink (G)	pink (G)	0.517166	1.11025e-07	0.335654	0.00100499	-0.00768662	0.941706	-0.0851709	0.416949	-0.15506	0.137779	-0.260831	0.0115625	0.530566	4.49445e-08	0.156718	0.133568	0.376306	0.000201202	0.0310155	0.767896	0.11126	0.288354	-0.075898	0.469631	-0.00279139	0.978815	-0.315876	0.00203982	0.151618	0.146841	-0.0111827	0.915276	-0.0614781	0.558273	-0.214416	0.039031	-0.146506	0.16112	-0.489406	6.41727e-07
ILMN_1214945	D930036B08Rik	NM_198649.1	0.523876	0	NA	6.96515	45.9709	NA	blue (E )	0.0414893	0.692941	0.131971	0.20731	0.236353	0.0225547	0.192191	0.0649503	0.27852	0.00686469	0.254975	0.0136424	-0.0901229	0.39028	-0.167659	0.108192	-0.169876	0.103541	-0.0648124	0.537087	-0.244252	0.0183005	-0.195591	0.0602599	-0.190117	0.0679547	-0.107465	0.305214	0.0495392	0.637236	0.0678927	0.517874	0.0806572	0.442152	0.0412525	0.694606	-0.134351	0.199164	-0.0698206	0.506031
ILMN_1214947	Kbtbd3	NM_026962.1	0.0828534	44	NA	7.268	47.9697	NA	NA	0.0170954	0.870798	0.0350058	0.739044	0.0378771	0.718501	-0.0734543	0.484094	0.112137	0.284546	0.00973598	0.926203	-0.0199661	0.84934	-0.0332344	0.75181	0.0266011	0.800185	-0.126668	0.226317	-0.0296588	0.77778	-0.00400405	0.969615	-0.0861764	0.41145	0.02452	0.815529	0.0628414	0.549562	0.120294	0.250738	0.0974109	0.352939	0.0497408	0.635865	-0.025004	0.811954	-0.0826927	0.430682
ILMN_1214950	Mef2c		0.0837066	49	NA	7.30338	48.2032	NA	cyan (S)	0.0124363	0.905819	0.036268	0.72999	0.0230106	0.826702	-0.0208887	0.842465	-0.118394	0.258353	0.00382444	0.970977	-0.0931376	0.374556	-0.178967	0.0860819	-0.226431	0.0290711	-0.0814073	0.437906	-0.0255658	0.807809	-0.00877757	0.93345	0.00408307	0.969015	-0.0196115	0.851985	-0.075228	0.473573	-0.130012	0.214195	-0.073004	0.486785	0.118152	0.259335	0.27261	0.00820114	0.00438202	0.966748
ILMN_1214951	Rai12	NM_018740.1	0	94	NA	10.4529	68.9907	NA	black (B)	0.256636	0.0130217	0.287282	0.00523685	0.0688051	0.512252	0.0164874	0.875356	-0.1626	0.119415	-0.017649	0.866652	0.0923873	0.378433	-0.144224	0.167815	-0.0817622	0.435904	0.0983928	0.348084	-0.0424796	0.685992	0.00900681	0.931716	-0.047297	0.652567	-0.520238	9.05488e-08	0.0403502	0.700966	-0.286305	0.0053996	-0.465179	2.62767e-06	-0.309845	0.00250802	-0.0660716	0.529191	-0.267076	0.00965501
ILMN_1214952	Cln3	NM_009907.2	0	94	NA	9.96731	65.7855	NA	blue (D)	0.127613	0.222845	0.290953	0.00466373	0.331299	0.0011793	0.467681	2.28291e-06	0.288257	0.00507878	0.231147	0.0257983	-0.078401	0.455065	-0.10139	0.333525	-0.190044	0.0680612	0.144172	0.167971	-0.062214	0.553562	0.146474	0.161212	0.187058	0.0725893	-0.0693967	0.508623	-0.253795	0.0140986	-0.22147	0.0328869	-0.419516	2.84225e-05	-0.572304	2.05839e-09	-0.0113854	0.913745	-0.0311542	0.766888
ILMN_1214953	Rusc2	XM_131380.3	0.000306618	94	NA	7.80312	51.5016	NA	purple (T)	-0.311776	0.00234855	-0.326213	0.00141729	-0.123641	0.237696	0.0945046	0.367555	0.214773	0.0386988	0.0212474	0.839797	-0.194745	0.0613993	0.0458599	0.66247	-0.00241218	0.981692	0.258241	0.0124455	0.0956695	0.361653	0.269381	0.00902409	0.215756	0.0377957	0.0878139	0.402586	0.0412454	0.694656	0.206692	0.0468308	0.263406	0.0107395	0.02621	0.803064	-0.0200827	0.84847	0.323748	0.0015476
ILMN_1214954	Cldn10	NM_023878.1	0	94	yellow (A)	10.8672	71.7248	pink (G)	pink (G)	0.586471	6.53396e-10	0.250752	0.015337	-0.164436	0.115243	-0.141886	0.174886	-0.407699	4.98697e-05	-0.522936	7.55791e-08	0.802713	3.85251e-22	0.509042	1.8855e-07	0.727636	1.44102e-16	0.101113	0.334852	0.437944	1.13287e-05	0.11886	0.256473	0.176753	0.0901023	0.132595	0.205152	-0.050156	0.633045	-0.121385	0.246433	-0.0923566	0.378593	-0.166921	0.109776	-0.118725	0.257017	-0.474979	1.50502e-06
ILMN_1214964	Gstm4	NM_026764.2	0.000319949	94	NA	8.04743	53.1141	NA	NA	-0.0278593	0.790945	0.103596	0.323059	0.194267	0.0620516	0.141053	0.177457	0.232986	0.0246095	0.210667	0.0426699	-0.166633	0.1104	-0.135002	0.196976	-0.167256	0.109055	-0.0206245	0.844433	-0.205293	0.0483727	-0.0399	0.704147	-0.0432833	0.680371	-0.14203	0.174444	-0.016021	0.878855	-0.0426799	0.68459	-0.0884944	0.398936	-0.291476	0.00458683	-0.0589582	0.574544	0.0373045	0.722582
ILMN_1214965	Kcnmb1	NM_031169.2	0.532701	0	NA	6.96245	45.9531	NA	NA	0.0354409	0.735918	-0.0837479	0.424803	-0.195715	0.0600936	-0.0828787	0.429643	-0.0434394	0.679282	-0.162287	0.120138	0.0929358	0.375597	0.110352	0.292331	0.119804	0.252687	0.17381	0.0956723	0.154343	0.139632	0.222949	0.0317076	0.074399	0.478475	-0.23631	0.0225796	-0.00221161	0.983214	-0.0419289	0.689853	-0.0543416	0.604914	-0.0748617	0.475736	-0.0700605	0.504567	-0.0293513	0.780026
ILMN_1214966	LOC225497	XM_128916.2	0.365661	0	NA	7.03477	46.4304	NA	pink (H)	0.0177159	0.866152	-0.038146	0.716587	-0.0709254	0.499307	-0.135055	0.196799	-0.13368	0.201437	-0.225369	0.0298546	0.199126	0.0556784	0.327399	0.00135817	0.307312	0.00273198	-0.0369107	0.725394	0.0849274	0.418287	0.106296	0.310538	0.000533397	0.995951	0.0450227	0.668266	0.0231348	0.825781	0.0133695	0.898788	-0.0635082	0.545326	-0.0354871	0.735587	0.00723691	0.945111	0.0126773	0.904003
ILMN_1214974	Il1rl1l	NM_010744.1	0	94	NA	11.0069	72.647	purple (T)	purple (T)	-0.691806	1.61331e-14	-0.644688	3.09078e-12	-0.337718	0.000930895	-0.285417	0.00555125	-0.0762937	0.467312	-0.0955269	0.362372	-0.297426	0.00378785	0.337993	0.000921397	0.0406347	0.698959	0.153917	0.14074	0.0441901	0.67405	0.326692	0.00139312	0.0303111	0.773023	0.0506101	0.629967	-0.220237	0.033898	-0.214253	0.0391843	-0.0894205	0.394	0.0927167	0.376728	0.097323	0.353376	0.696739	8.78015e-15
ILMN_1214975	Amigo	NM_146137.1	0.0996374	65	NA	7.34549	48.4812	NA	green (N)	0.00581246	0.955903	0.0111089	0.915832	0.0816169	0.436723	0.0732538	0.485291	0.108536	0.300393	-0.00689531	0.947698	0.0667848	0.524744	0.145889	0.16291	0.149399	0.152919	-0.130136	0.213754	-0.0289767	0.782763	-0.052294	0.618607	-0.0293833	0.779792	0.41893	2.92401e-05	0.2019	0.052288	0.291238	0.00462166	0.133672	0.201464	0.0844868	0.420714	-0.0429285	0.68285	0.0288545	0.783657
ILMN_1214978	Cklfsf2a	NM_027022.2	0.661881	0	NA	6.90726	45.5888	NA	NA	-0.0266019	0.80018	0.0359172	0.732502	0.0414234	0.693405	-0.0829056	0.429492	0.0620696	0.554485	0.0755736	0.471538	-0.130111	0.213843	-0.104924	0.316858	-0.137907	0.187419	0.0212397	0.839853	-0.0711572	0.497902	-0.0764358	0.46648	-0.0692845	0.50931	0.0312387	0.766273	-0.00759614	0.942391	0.0825065	0.431724	0.160306	0.12479	0.130642	0.211964	-0.00345013	0.973817	-0.00624563	0.95262
ILMN_1214985	4930579G22Rik	NM_026916.1	0.683997	0	NA	6.89799	45.5276	NA	NA	0.0225975	0.829765	0.0227057	0.828963	0.0321061	0.759977	-0.0416489	0.691819	-0.0622896	0.55308	-0.0495415	0.63722	0.136992	0.190394	0.189416	0.0689948	0.223251	0.031471	0.0444458	0.672272	-0.0747693	0.476282	-0.101308	0.333917	-0.117099	0.263634	0.213366	0.0400232	0.006826	0.948223	0.0748508	0.4758	0.0129055	0.902283	0.0909061	0.386158	-0.041341	0.693984	-0.0208891	0.842463
ILMN_1214991	BC023296	NM_153545.1	0	94	NA	8.61949	56.8897	NA	green (N)	-0.0550022	0.600526	-0.140618	0.178812	-0.147523	0.158201	-0.209597	0.0437584	-0.25485	0.0136898	-0.145625	0.163681	0.124614	0.233998	0.348542	0.000617564	0.202493	0.0515859	-0.0387566	0.712248	0.0307461	0.769855	-0.075153	0.474015	-0.0185332	0.860038	0.517846	1.06145e-07	-0.207927	0.0455039	-0.0527651	0.615445	0.0484426	0.644715	0.183028	0.07908	0.14643	0.161338	0.105076	0.316156
ILMN_1214994	Cnga3	NM_009918.1	0.451474	0	NA	6.99821	46.1891	NA	NA	0.186471	0.0735059	0.143115	0.171144	0.0122249	0.907413	0.12917	0.217202	-0.103503	0.323495	-0.0849206	0.418324	0.111031	0.289352	-0.0262362	0.80287	0.0609306	0.561789	0.200605	0.0538488	0.0986818	0.346663	0.0804358	0.443411	0.165872	0.112059	-0.0648833	0.536641	-0.0244805	0.815821	-0.0717524	0.494304	-0.130816	0.211351	-0.0721601	0.491848	-0.00539601	0.959059	-0.192962	0.0638612
ILMN_1214998	Hsd11b1	NM_008288.1	0.142004	24	NA	7.2	47.521	NA	orange (K)	-0.043449	0.679214	-0.223905	0.0309645	-0.336163	0.000986227	-0.174634	0.0940871	-0.204518	0.0492454	-0.341123	0.000819449	0.0881528	0.400766	0.106334	0.310366	0.179436	0.0852487	0.39808	7.76134e-05	0.445657	7.58506e-06	0.409194	4.64991e-05	0.420548	2.70328e-05	-0.141858	0.174974	0.0261293	0.803658	0.0449748	0.668599	0.0445845	0.671308	-0.0744322	0.478278	0.103397	0.323995	0.032766	0.755197
ILMN_1215003	Cobl		0.174199	8	NA	7.15409	47.2179	NA	NA	0.11538	0.27076	0.0277914	0.791443	0.010755	0.918504	0.0172054	0.869974	-0.0593044	0.572296	-0.0876345	0.403552	0.129499	0.216026	0.00270601	0.979462	0.0980654	0.349698	-0.108417	0.300925	0.0891084	0.395659	-0.0644668	0.539264	-0.0104797	0.920584	0.120559	0.249689	0.138426	0.185751	0.245178	0.0178505	0.180313	0.0837086	0.174699	0.0939623	0.0382826	0.715615	-0.12954	0.215876
ILMN_1215004	Osbpl9		0	94	NA	12.463	82.2576	NA	blue (E )	-0.266553	0.00980344	-0.113896	0.277009	0.18088	0.0827246	0.326925	0.00138152	0.517509	1.08537e-07	0.223841	0.0310136	-0.327755	0.00134086	-0.166662	0.110336	-0.174425	0.0944877	0.0795598	0.448407	-0.032655	0.756001	0.238137	0.0215263	0.186088	0.0741105	-0.0096191	0.927087	0.0392336	0.708864	0.179664	0.0848453	0.0249638	0.812251	-0.255901	0.0132933	-0.100664	0.337015	0.255222	0.0135485
ILMN_1215009	Rabl4	NM_025931.2	0	94	NA	8.99335	59.3573	NA	grey (V)	-0.216823	0.0368349	-0.127935	0.22167	-0.0213511	0.839025	0.0297169	0.777356	-0.0180605	0.863573	0.0532692	0.612069	-0.230587	0.0261695	-0.0297041	0.77745	-0.166447	0.110804	0.16238	0.119922	-0.0628786	0.549325	0.0356109	0.734698	0.0446654	0.670746	-0.182436	0.0800717	-0.181778	0.081185	-0.222546	0.0320251	-0.16629	0.111145	-0.088829	0.397148	0.148449	0.155575	0.222582	0.0319968
ILMN_1215011	Anp32b	NM_130889.1	0.713792	1	NA	6.88455	45.4389	NA	NA	0.0148912	0.88734	0.0946493	0.366819	0.106707	0.308659	0.0536604	0.609455	0.0237279	0.821387	0.0626957	0.55049	-0.0202929	0.846904	-0.0547677	0.602082	-0.143146	0.171049	0.00839504	0.936344	-0.104482	0.318916	-0.0747984	0.47611	-0.100728	0.336706	0.00979094	0.925788	-0.0511144	0.626555	-0.0513393	0.625036	-0.106585	0.309215	-0.0355933	0.734825	-0.0992913	0.343678	0.00563986	0.957211
ILMN_1215013	Tshb	NM_009432.1	0.856476	0	NA	6.8141	44.974	NA	NA	-0.114034	0.276426	-0.0637582	0.543742	0.0725549	0.489476	0.0902226	0.389754	0.0701236	0.504182	0.0578207	0.581961	-0.0382343	0.715959	0.12079	0.248773	0.0319383	0.761194	-0.109234	0.297276	-0.102463	0.328405	0.00450693	0.965801	-0.0933568	0.373428	0.141782	0.175207	-0.0530475	0.613553	0.013999	0.894049	0.0261436	0.803553	0.0509453	0.627698	-0.0512138	0.625884	0.114978	0.272444
ILMN_1215019	Dncl2b	NM_029297.1	0.307337	5	NA	7.0751	46.6966	NA	blue (E )	-0.0514004	0.624624	0.0928879	0.375844	0.265869	0.0100007	0.384701	0.000140459	0.451818	5.46646e-06	0.362075	0.000362043	-0.225067	0.0300807	-0.132427	0.205732	-0.197547	0.0576884	-0.0283581	0.78729	-0.26353	0.0107011	-0.154186	0.14004	-0.0767931	0.464394	-0.0254408	0.808731	0.0727348	0.488397	0.177434	0.0888501	0.0661195	0.528891	-0.129962	0.214374	-0.118289	0.258782	0.0354623	0.735765
ILMN_1215021	Pde4d	NM_011056.1	0.202381	9	NA	7.13905	47.1186	NA	NA	-0.0315757	0.763825	-0.0300348	0.775038	-0.043426	0.679375	-0.0858204	0.413392	0.0374932	0.721237	0.00932728	0.929293	-0.0627768	0.549974	-0.00922418	0.930073	-0.0236586	0.821901	0.103773	0.322229	-0.123632	0.237731	-0.123782	0.237161	-0.145987	0.162624	0.126933	0.225338	0.0486739	0.643134	0.0777426	0.458872	0.0373645	0.722154	0.204226	0.0495772	-0.0949844	0.365117	0.0479409	0.648149
ILMN_1215023	LOC235427	XM_134926.4	0.0845731	33	NA	7.2614	47.9262	NA	black (B)	0.402329	6.3945e-05	0.46945	2.06547e-06	0.242222	0.0193219	0.134847	0.197493	-0.201707	0.052518	0.126835	0.225701	0.165681	0.112479	-0.204106	0.0497145	-0.19248	0.0645406	-0.158089	0.13016	-0.143183	0.170938	-0.236125	0.0226886	-0.153684	0.14135	-0.216484	0.0371378	-0.180372	0.0836054	-0.395762	8.6172e-05	-0.466804	2.39866e-06	-0.246654	0.0171524	-0.0478737	0.64861	-0.400005	7.11176e-05
ILMN_1215039	1110014P06Rik	NM_028634.2	0.0518984	81	NA	7.43883	49.0973	NA	NA	-0.0455265	0.664776	0.0205151	0.845248	0.0640503	0.541894	-0.0355969	0.734799	-0.0115508	0.912497	0.0997605	0.341391	-0.0820933	0.434042	-0.0730344	0.486603	-0.0543635	0.604769	0.0528279	0.615024	-0.118244	0.258964	-0.15756	0.131468	-0.155597	0.136405	-0.120511	0.249878	-0.0105625	0.919958	-0.0227964	0.82829	0.0450065	0.668379	0.0667936	0.524689	0.117049	0.26384	0.0426908	0.684513
ILMN_1215061	Prkab2	NM_182997.1	0.00671892	92	NA	7.62499	50.3259	NA	green (N)	-0.289745	0.00484582	-0.308607	0.0026153	-0.173513	0.096251	-0.163487	0.117386	-0.0914691	0.383211	-0.166477	0.110739	-0.0240192	0.819232	0.331734	0.00116073	0.197536	0.0577025	0.101747	0.331814	0.0505871	0.630122	0.0990612	0.344803	0.00178144	0.986479	0.419863	2.7948e-05	-0.0518531	0.621573	0.0196653	0.851584	0.0436803	0.677601	0.145247	0.164787	-0.109801	0.294759	0.312547	0.00228743
ILMN_1215066	Olfr741	NM_207133.1	0.743748	0	NA	6.86872	45.3345	NA	NA	-0.00650377	0.950664	-0.0354969	0.735517	-0.0939461	0.370406	-0.201467	0.0528058	-0.179141	0.0857726	-0.0760597	0.468683	0.0173286	0.869052	0.00809908	0.938584	-0.0333957	0.750644	0.0298903	0.776091	-0.0336932	0.748497	-0.106115	0.311366	-0.0471367	0.653668	-0.0688478	0.511989	0.0104052	0.921147	-0.0907814	0.386812	0.0451925	0.66709	0.0884364	0.399246	0.145428	0.164256	-0.0113637	0.913909
ILMN_1215067	Ctbp1	NM_013502.1	0.533128	1	NA	6.96601	45.9766	NA	NA	0.0145367	0.890005	-0.0228528	0.827872	-0.00902735	0.931561	0.0135563	0.897381	-0.00555149	0.957881	-0.0740166	0.480745	0.0439638	0.675626	0.14562	0.163695	0.0179867	0.864126	0.156826	0.133296	0.00690837	0.947599	0.0864345	0.410045	0.0172706	0.869486	0.204394	0.049386	-0.0446011	0.671193	0.035633	0.73454	-0.0931118	0.374689	-0.0912193	0.384516	-0.125294	0.231436	0.00895452	0.932112
ILMN_1215073	2600003E23Rik		0.0465526	66	NA	7.39737	48.8236	NA	orange (K)	-0.187392	0.0720699	-0.396961	8.16418e-05	-0.475823	1.43339e-06	-0.38698	0.000127185	-0.37226	0.000238428	-0.449693	6.12462e-06	0.142034	0.174433	0.295845	0.00398704	0.226687	0.028885	0.179737	0.0847178	0.423455	2.34535e-05	0.419985	2.77823e-05	0.320487	0.0017367	0.379413	0.00017634	-0.134324	0.199254	-0.107783	0.30378	-0.0678425	0.518185	-0.0546122	0.603115	0.0496957	0.636171	0.202561	0.0515056
ILMN_1215074	Art2b	NM_019915.1	0.556831	0	NA	6.9483	45.8597	NA	NA	-0.0424221	0.686395	-0.0374427	0.721596	-0.0585395	0.577269	-0.0564332	0.591067	-0.0683137	0.515276	-0.0256482	0.807202	-0.0675477	0.520009	-0.0496565	0.636438	-0.0912475	0.384369	0.00931746	0.929367	-0.01244	0.905791	0.088261	0.400185	0.00934169	0.929184	-0.02576	0.806378	0.00067285	0.994893	-0.00585897	0.95555	-0.0476964	0.649825	-0.0295166	0.778819	0.054855	0.601502	0.0437604	0.677043
ILMN_1215085	Fkbp10	NM_010221.1	0	94	NA	11.4503	75.5734	brown (F)	brown (F)	-0.280977	0.00636839	0.114072	0.276264	0.52416	6.959e-08	0.471382	1.85037e-06	0.392323	0.000100495	0.595154	3.14533e-10	-0.543526	1.80427e-08	-0.28869	0.00501	-0.411706	4.13096e-05	-0.0341939	0.744886	-0.508791	1.9162e-07	-0.35958	0.00040022	-0.252481	0.014622	0.0606433	0.563639	-0.150014	0.151216	-0.0137115	0.896213	-0.010008	0.924147	-0.0169869	0.871612	0.153262	0.142459	0.242263	0.0193007
ILMN_1215090	Muted	NM_139063.1	0.452714	3	NA	6.99785	46.1867	NA	NA	0.0145647	0.889794	0.0492823	0.638985	0.0657133	0.531432	0.132789	0.204483	0.252367	0.0146684	0.119731	0.252978	-0.076799	0.464359	-0.113001	0.280826	-0.0433475	0.679923	0.0526175	0.616435	0.0201315	0.848107	0.0501691	0.632955	0.0488844	0.641697	-0.329574	0.0012556	0.146456	0.161263	0.183115	0.078935	0.0719603	0.493051	-0.235861	0.0228454	0.0154922	0.882824	-0.0252543	0.810107
ILMN_1215091	Orc3l		0	94	NA	8.96283	59.1559	NA	NA	-0.265908	0.00998938	-0.217275	0.0364344	0.00284813	0.978384	0.0130163	0.901448	0.184484	0.0766827	0.144429	0.167205	-0.248409	0.0163535	-0.107892	0.303288	-0.195808	0.05997	0.0961158	0.359407	-0.0339314	0.746779	0.0257527	0.806432	0.107882	0.303331	0.10536	0.314842	0.034941	0.73951	0.0753042	0.473124	0.128643	0.219101	-0.000703555	0.99466	0.187151	0.0724448	0.248226	0.016435
ILMN_1215096	Entpd5		0	94	NA	8.74308	57.7055	NA	black (B)	0.335696	0.00100343	0.394289	9.20559e-05	0.271805	0.00839987	0.0905053	0.388264	-0.022241	0.832412	0.211379	0.0419579	0.0545523	0.603513	-0.319548	0.00179489	-0.210842	0.0424936	-0.326473	0.00140412	-0.181261	0.0820686	-0.325838	0.00143647	-0.21336	0.0400293	-0.418714	2.95474e-05	0.0252166	0.810385	-0.176381	0.0907906	-0.239985	0.0205035	-0.193231	0.0634845	0.0978494	0.350766	-0.390044	0.000111171
ILMN_1215115	9430062J17Rik	NM_177746.2	0.332333	1	NA	7.05216	46.5451	NA	NA	0.0295404	0.778644	0.0154432	0.883193	0.0249813	0.812122	-0.0411652	0.695221	0.0349369	0.739539	-0.0411929	0.695026	0.0145615	0.889818	0.0730796	0.486332	0.0867542	0.408309	0.159267	0.127285	0.00580674	0.955946	-0.0675735	0.519849	-0.074141	0.480006	-0.094593	0.367105	0.0351759	0.737822	0.0957004	0.361497	0.0397838	0.704969	-0.0241282	0.818425	0.0221328	0.833215	-0.00936816	0.928984
ILMN_1215117	Ube2d2	NM_019912.1	0	94	NA	11.3188	74.7056	NA	green (R)	-0.262431	0.011045	-0.181647	0.0814071	-0.086738	0.408397	-0.0778634	0.458173	0.137259	0.189523	0.151978	0.145875	-0.269881	0.00889223	-0.264798	0.0103162	-0.265832	0.0100115	-0.119833	0.25257	-0.176905	0.0898217	-0.135881	0.194046	-0.147442	0.158431	-0.0591021	0.573609	0.0893033	0.394622	0.115836	0.268857	0.226565	0.0289736	0.394901	8.95694e-05	0.0154326	0.883272	0.21574	0.0378101
ILMN_1215120	Sema4a	NM_013658.2	0	94	NA	10.9184	72.063	pink (H)	pink (H)	-0.286207	0.00541613	-0.420104	2.76221e-05	-0.370677	0.000254653	-0.255543	0.0134271	-0.120746	0.24895	-0.289889	0.00482381	0.137831	0.187666	0.559215	5.66862e-09	0.304543	0.00299715	0.23407	0.0239312	0.228832	0.0273632	0.398777	7.5199e-05	0.123455	0.23841	0.268034	0.00938824	-0.27224	0.00829199	-0.177308	0.0890801	-0.180136	0.0840165	-0.107363	0.305678	-0.0382067	0.716155	0.332563	0.00112607
ILMN_1215124	Klhl13	NM_026167.1	0.0962646	49	NA	7.34196	48.4579	NA	green (O)	-0.153955	0.140642	-0.140629	0.178779	-0.032005	0.76071	0.0333776	0.750775	0.122347	0.242681	0.00549025	0.958345	-0.135203	0.196303	-0.139875	0.181142	-0.0501496	0.633088	-0.0573989	0.584723	0.0397722	0.705051	0.0853596	0.415913	0.0448891	0.669193	-0.0338583	0.747306	0.42509	2.16401e-05	0.388158	0.000120792	0.280633	0.00643592	0.162552	0.119527	-0.0974861	0.352566	0.125351	0.231219
ILMN_1215127	Ppapdc3	NM_145521.2	0.0214899	87	NA	7.42648	49.0157	NA	NA	-0.124756	0.233459	-0.0616233	0.557342	0.00124443	0.990554	-0.060354	0.565504	0.091995	0.38047	0.0772453	0.46176	-0.190039	0.0680696	-0.0453929	0.665701	-0.14433	0.167498	-0.0368979	0.725485	-0.147901	0.157125	-0.0967022	0.356469	-0.0718007	0.494013	-0.0248666	0.812969	-0.0456689	0.663791	-0.032414	0.757745	0.0198729	0.850035	0.0242534	0.8175	0.221822	0.0326031	0.115644	0.269657
ILMN_1215134	BC045600	NM_198647.1	0.0456194	70	NA	7.37227	48.6579	NA	NA	-0.0419752	0.689528	-0.0955281	0.362366	-0.105678	0.313374	0.0026674	0.979755	-0.00234447	0.982206	-0.0667061	0.525234	0.0418564	0.690362	-0.0373433	0.722306	0.0389817	0.710651	-0.151604	0.14688	0.0781439	0.45655	0.063064	0.548146	0.069521	0.507862	-0.0284556	0.786576	0.0985247	0.347435	0.0769773	0.46332	0.148803	0.154582	0.145887	0.162915	-0.127762	0.222298	0.0408931	0.697137
ILMN_1215135	Nr2f6	NM_010150.1	1.33e-05	94	NA	8.19844	54.1108	NA	grey (V)	-0.192294	0.0648038	-0.19213	0.0650373	-0.138441	0.185703	-0.1597	0.126241	-0.0583495	0.578508	-0.122667	0.241443	0.011249	0.914775	0.246454	0.0172455	0.136686	0.191393	0.11327	0.279675	-0.0902136	0.389802	0.0668416	0.524391	-0.134814	0.197604	-0.0837629	0.42472	0.00414571	0.96854	0.00772741	0.941397	0.00290521	0.977951	0.0827304	0.430471	-0.0315599	0.76394	0.21048	0.0428587
ILMN_1215136	Scn3b	NM_178227.2	0.476577	0	NA	6.98072	46.0736	NA	NA	-0.0865256	0.40955	0.00881413	0.933174	0.0679791	0.517341	0.0712118	0.497571	0.134336	0.199214	0.190203	0.0678273	-0.193204	0.0635223	-0.155965	0.135469	-0.217025	0.0366554	0.0198678	0.850073	-0.124356	0.234974	-0.113004	0.280814	-0.0846285	0.419933	-0.0600964	0.567167	0.0695834	0.50748	0.072441	0.49016	-0.00159068	0.987926	0.0346334	0.741721	-0.055474	0.5974	0.0540356	0.606952
ILMN_1215139	Cml2	NM_053096.2	0.578321	0	NA	6.94441	45.834	NA	NA	0.0376441	0.720161	-0.0153384	0.88398	-0.054937	0.600958	0.0421097	0.688584	0.115685	0.269484	0.0623789	0.55251	0.0043885	0.966699	-0.0698151	0.506064	0.00924884	0.929886	-0.0328747	0.754411	0.0334088	0.75055	-0.0687411	0.512645	-0.0536127	0.609774	0.0713577	0.496689	0.178689	0.0865777	0.22907	0.0271987	0.113465	0.278843	0.0434459	0.679236	-0.124697	0.233683	-0.050598	0.630049
ILMN_1215147	Fbl	NM_007991.2	0	94	NA	12.3799	81.7086	grey (W)	grey (W)	-0.17167	0.0998917	-0.431146	1.60051e-05	-0.659077	6.85817e-13	-0.691511	1.67261e-14	-0.653081	1.29697e-12	-0.568763	2.71924e-09	0.278644	0.00683893	0.511473	1.61148e-07	0.380913	0.000165387	0.185986	0.0742725	0.155285	0.137202	0.166482	0.110727	-0.0745213	0.47775	0.00459937	0.9651	-0.156827	0.133296	-0.341138	0.000818974	-0.12454	0.234278	0.349607	0.000592646	0.0839913	0.423454	0.191671	0.0656922
ILMN_1215157	0610007P22Rik	NM_026676.1	0	94	purple (T)	10.2184	67.4429	purple (T)	purple (T)	-0.857953	4.60124e-28	-0.691572	1.66018e-14	-0.131989	0.207248	-0.0305639	0.771182	0.289041	0.00495484	0.0815748	0.436961	-0.542638	1.92304e-08	0.170751	0.101748	-0.118616	0.257455	0.1443	0.167588	-0.116812	0.264815	0.212241	0.041109	0.0753928	0.472602	0.358074	0.000425007	0.0143022	0.891768	0.228724	0.0274386	0.362236	0.000359708	0.316505	0.00199579	0.210736	0.0426003	0.896661	5.82148e-34
ILMN_1215167	Ddx5	NM_007840.1	0	94	NA	10.5099	69.3668	NA	black (B)	0.175592	0.0922675	0.277979	0.00697861	0.0909059	0.386159	-0.0900841	0.390485	-0.200615	0.0538368	0.065069	0.535473	-0.000723684	0.994507	-0.183416	0.0784351	-0.22287	0.0317693	-0.131228	0.209904	-0.264463	0.0104167	-0.19471	0.0614479	-0.28157	0.00625336	-0.179786	0.084631	-0.172107	0.0990203	-0.350846	0.000564836	-0.39578	8.61008e-05	-0.0294356	0.77941	-0.0550014	0.600531	-0.160144	0.125177
ILMN_1215174	Snapc2	NM_133968.1	0.022903	83	NA	7.43925	49.1	NA	grey (V)	-0.0825995	0.431204	-0.178615	0.0867118	-0.284267	0.00575354	-0.231815	0.0253608	-0.202295	0.0518187	-0.0923462	0.378646	0.0351458	0.738038	0.0594476	0.571367	0.0711588	0.497893	0.232492	0.0249244	0.133404	0.202376	0.0673819	0.521036	-0.00260185	0.980253	-0.15618	0.134923	-0.0789442	0.451938	-0.109758	0.294953	-0.0699187	0.505432	0.0521411	0.619635	0.0483298	0.645487	0.0447246	0.670335
ILMN_1215183	Gli3		0.00162641	93	NA	7.92693	52.3188	NA	NA	-0.118708	0.257083	-0.0155605	0.882312	0.0563313	0.591739	0.0231145	0.825932	0.113301	0.279546	0.173023	0.0972083	-0.162226	0.120279	-0.18006	0.0841508	-0.21704	0.0366425	-0.140616	0.178817	-0.15324	0.142516	-0.196394	0.0591932	-0.161947	0.120928	0.0479015	0.648419	-0.0768908	0.463824	-0.0597768	0.569234	0.0999572	0.340435	0.0962793	0.358587	-0.056308	0.591892	0.13991	0.18103
ILMN_1215184	1700049L16Rik	NM_175390.2	0.583347	1	NA	6.9457	45.8425	NA	NA	0.0527448	0.615581	0.0995764	0.342287	0.0996744	0.34181	0.0763495	0.466985	0.0277852	0.791489	0.119475	0.254	-0.0426793	0.684594	-0.0670525	0.52308	-0.111548	0.287099	0.0398423	0.704555	-0.193424	0.0632152	-0.106641	0.308961	-0.0741299	0.480072	-0.0404585	0.700201	-0.0985723	0.347201	-0.163907	0.116434	-0.122511	0.242048	-0.106857	0.307977	0.00534231	0.959467	0.00950915	0.927918
ILMN_1215208	Dvl1	NM_010091.2	5.33e-05	94	NA	8.09553	53.4315	NA	grey (X)	-0.391249	0.000105403	-0.427732	1.89857e-05	-0.321888	0.00165307	-0.272452	0.00823987	-0.211556	0.0417821	-0.167928	0.10762	-0.05248	0.617358	0.273327	0.00802784	0.132878	0.204177	0.0975705	0.352147	0.168462	0.10649	0.206892	0.0466134	0.0267426	0.799145	0.264407	0.0104338	-0.197941	0.0571809	-0.137547	0.188587	-0.0255822	0.807689	0.234824	0.0234689	0.0382549	0.715813	0.441578	9.38909e-06
ILMN_1215209	Clecsf9	NM_019948.1	0.0549645	50	NA	7.30953	48.2439	NA	NA	0.109023	0.298215	0.0649639	0.536134	-0.0960833	0.35957	-0.098964	0.345279	-0.189718	0.0685445	-0.0652014	0.534642	0.0736621	0.482855	-0.0367583	0.726483	-0.0443487	0.672947	0.0428706	0.683255	-0.00730628	0.944586	-0.0861271	0.411719	-0.0605102	0.564497	-0.11337	0.279248	0.0386078	0.713304	-0.100534	0.337642	-0.139002	0.183909	-0.0501413	0.633144	0.00501233	0.961968	-0.136657	0.19149
ILMN_1215212	Rhob		0	94	NA	10.9776	72.4535	yellow (A)	yellow (A)	0.606009	1.22237e-10	0.528743	5.0947e-08	0.270262	0.00879276	0.151976	0.145878	0.0883174	0.399883	-0.0322149	0.759188	0.369123	0.000271568	-0.110556	0.291434	0.233533	0.0242654	-0.141604	0.175755	-0.0346241	0.741789	-0.287013	0.00528115	-0.081499	0.437388	-0.0518041	0.621903	0.438774	1.0855e-05	0.455646	4.44551e-06	0.309146	0.00256805	0.0873897	0.404872	-0.150883	0.148834	-0.604985	1.33839e-10
ILMN_1215218	BC008155	NM_145410.1	0	94	NA	12.2834	81.0718	NA	green (N)	0.161929	0.120968	0.0352572	0.737238	-0.152023	0.145752	-0.0896804	0.392621	-0.229266	0.0270638	-0.225651	0.0296448	0.316011	0.00203027	0.329972	0.00123758	0.290448	0.00473908	0.0785632	0.45413	0.194102	0.0622789	0.1684	0.10662	0.113678	0.277937	0.338412	0.000907116	-0.404537	5.77602e-05	-0.397133	8.10106e-05	-0.363957	0.000335499	-0.291599	0.00456888	-0.0655432	0.532497	-0.0881756	0.400643
ILMN_1215224	Pcdhga5	NM_033588.2	0.650523	0	NA	6.90788	45.5929	NA	NA	-0.0313553	0.765426	0.0820016	0.434557	0.192514	0.0644919	0.146726	0.160484	0.0290176	0.782464	0.199259	0.0555119	-0.169184	0.104977	-0.172279	0.0986781	-0.204961	0.0487454	-0.222697	0.0319055	-0.0884683	0.399075	-0.0856251	0.41446	-0.0408659	0.697329	0.012703	0.903809	-0.0671369	0.522556	-0.0336772	0.748612	-0.0474874	0.651259	0.0706262	0.501123	0.0726946	0.488638	-0.0279236	0.790474
ILMN_1215233	2010200O16Rik		0	94	NA	9.82615	64.8539	NA	blue (C )	0.183834	0.077745	0.393548	9.51561e-05	0.521242	8.46736e-08	0.486648	7.5758e-07	0.405647	5.48667e-05	0.454973	4.61105e-06	-0.24078	0.0200767	-0.474069	1.58619e-06	-0.337571	0.000935993	-0.0785719	0.45408	-0.224666	0.0303832	-0.21807	0.0357384	-0.060002	0.567778	-0.321515	0.00167494	0.186752	0.0730658	0.206917	0.0465862	-0.0506963	0.629383	-0.291572	0.00457278	-0.00131865	0.989991	-0.226247	0.0292059
ILMN_1215238	9830160G03Rik	NM_172904.1	0.453074	0	NA	6.99633	46.1767	NA	NA	-0.00891356	0.932422	0.08601	0.412357	0.0578801	0.581573	0.0498628	0.635035	0.0827899	0.430139	0.175726	0.0920156	-0.165508	0.112861	-0.153053	0.143011	-0.183234	0.0787368	-0.0410853	0.695784	-0.140727	0.178473	-0.1205	0.249921	-0.0614837	0.558237	-0.21538	0.0381393	-0.0357772	0.733506	-0.107332	0.305819	-0.0945564	0.367292	-0.125394	0.231058	0.201899	0.0522886	0.0176226	0.86685
ILMN_1215242	Eif2b1	NM_145371.1	0	94	NA	10.3832	68.5303	NA	grey (V)	0.156678	0.133669	0.263754	0.0106323	0.0574534	0.584366	-0.042303	0.687229	-0.214037	0.0393874	0.137192	0.189739	-0.0344776	0.742843	-0.181891	0.0809919	-0.271992	0.00835341	-0.0760791	0.468569	-0.327055	0.00137509	-0.287795	0.00515325	-0.318244	0.00187868	-0.339765	0.000862344	-0.300545	0.00342091	-0.535402	3.21172e-08	-0.503469	2.69027e-07	-0.0997917	0.34124	0.0648683	0.536735	-0.131666	0.208372
ILMN_1215246	Mccc1	NM_023644.2	0.0986642	55	NA	7.42028	48.9748	NA	green (O)	-0.0171804	0.870162	0.0517826	0.622048	0.127401	0.223619	0.166118	0.11152	0.143059	0.171311	0.108819	0.299126	-0.12345	0.238428	-0.161003	0.123138	-0.120658	0.249296	-0.0457208	0.663432	0.0129318	0.902085	0.0627008	0.550458	0.157029	0.13279	-0.199181	0.0556096	0.45873	3.75662e-06	0.24485	0.0180085	-0.0598408	0.56882	-0.2729	0.00813068	-0.173526	0.0962257	-0.0367754	0.726361
ILMN_1215252	Bmp4	NM_007554.1	0	94	NA	12.6235	83.3167	NA	blue (C )	0.193434	0.063202	0.280701	0.0064225	0.290567	0.00472127	0.112329	0.283716	0.172957	0.0973385	0.143284	0.170634	0.11788	0.260441	0.207134	0.0463522	0.0875941	0.403769	-0.247563	0.0167343	-0.349668	0.000591244	-0.337221	0.000948267	-0.422381	2.47208e-05	0.246836	0.0170679	-0.149582	0.152411	-0.0439508	0.675716	-0.162224	0.120285	-0.148229	0.156196	-0.223921	0.0309518	-0.134677	0.198065
ILMN_1215300	2310057N15Rik	NM_027170.1	0.772756	0	NA	6.85589	45.2498	NA	NA	0.116261	0.26709	-0.00384474	0.970823	-0.179348	0.0854046	-0.134138	0.199883	-0.32094	0.00170924	-0.199965	0.0546348	0.159395	0.126977	0.104904	0.316954	0.0529947	0.613906	0.0679689	0.517404	0.190619	0.0672164	0.110988	0.289542	0.080161	0.444974	0.0314191	0.764962	-0.121355	0.246553	-0.203182	0.0507792	-0.159445	0.126857	0.0280448	0.789585	-0.0232255	0.825109	-0.0791677	0.450654
ILMN_1215305	Pcaf	NM_020005.1	2.67e-05	94	NA	8.11662	53.5708	yellow (A)	yellow (A)	0.680602	6.14924e-14	0.633542	9.40348e-12	0.309265	0.00255779	0.295223	0.00406793	-0.00789243	0.940148	0.0388402	0.711654	0.363806	0.000337569	-0.156996	0.132872	0.0330601	0.75307	-0.069835	0.505943	0.0339636	0.746547	-0.146725	0.160487	0.0271335	0.796272	-0.274135	0.00783604	-0.0626484	0.550791	-0.170796	0.101657	-0.226721	0.0288603	-0.344556	0.000719523	-0.226784	0.0288147	-0.642917	3.69976e-12
ILMN_1215331	Dicer1	NM_148948.1	0	94	NA	8.77918	57.9437	pink (H)	pink (H)	0.0350842	0.73848	-0.158777	0.128475	-0.341174	0.000817868	-0.402108	6.45962e-05	-0.454396	4.75741e-06	-0.506039	2.28538e-07	0.422587	2.44732e-05	0.560647	5.08476e-09	0.533635	3.63338e-08	0.103226	0.3248	0.192327	0.0647575	0.184444	0.0767474	-0.0516178	0.623158	0.0549026	0.601187	-0.0888413	0.397082	-0.142051	0.174382	-0.0487025	0.642939	0.24395	0.0184493	-0.0698639	0.505766	0.0165574	0.874831
ILMN_1215367	Grinl1a	NM_178602.1	0.516251	3	NA	6.96722	45.9845	NA	NA	0.00153175	0.988374	-0.0396967	0.705585	-0.0211892	0.840229	-0.00210692	0.984009	0.0468337	0.655753	-0.0241397	0.81834	-0.0458543	0.662509	0.0344302	0.743185	-0.0430805	0.681788	-0.0455525	0.664596	-0.0137301	0.896073	0.00668268	0.949309	0.0672841	0.521643	0.0932139	0.374163	0.0778422	0.458295	0.0546677	0.602746	0.0521358	0.619671	0.018132	0.863038	0.0744694	0.478057	-0.00475786	0.963898
ILMN_1215394	Adpgk	NM_028121.1	0.20894	9	NA	7.12528	47.0278	NA	NA	-0.0506275	0.629849	-0.0690762	0.510587	-0.08004	0.445664	-0.115827	0.268894	-0.0579781	0.580933	-0.0413753	0.693742	-0.0289232	0.783155	0.0164905	0.875333	0.0954184	0.36292	-0.00104089	0.992099	0.0398746	0.704326	-0.0421078	0.688598	-0.0202908	0.846919	0.0302144	0.773728	-0.00464409	0.964761	0.0299555	0.775616	0.069284	0.509313	0.0938989	0.370647	-0.0113582	0.913951	0.0265228	0.800761
ILMN_1215401	Zfp87	NM_133228.2	0.000199968	94	NA	8.49016	56.0361	NA	blue (E )	0.047316	0.652436	0.171372	0.100491	0.316446	0.00199989	0.316814	0.00197452	0.363481	0.000342046	0.271675	0.00843251	-0.215261	0.0382483	-0.384796	0.000139876	-0.278628	0.0068423	-0.175038	0.0933167	-0.110199	0.293006	-0.0855089	0.415095	0.0892612	0.394846	-0.188194	0.0708389	0.283483	0.00589493	0.304804	0.00297118	0.231575	0.0255176	-0.0790394	0.451391	0.044057	0.674976	-0.0879699	0.401747
ILMN_1215446	Cidea	NM_007702.1	0.0371274	69	NA	7.38692	48.7546	NA	orange (L)	-0.227446	0.0283388	-0.262022	0.0111755	-0.13003	0.21413	0.0249777	0.812149	0.04354	0.67858	-0.223411	0.0313464	0.0563172	0.591832	0.388979	0.000116514	0.246913	0.0170322	0.25031	0.0155245	0.229614	0.0268258	0.437429	1.16323e-05	0.311643	0.0023592	0.255672	0.0133787	-0.144488	0.167029	-0.0907277	0.387095	-0.0833479	0.427026	-0.126832	0.225711	-0.0327135	0.755577	0.338236	0.000913087
ILMN_1215466	Oscar	NM_175632.2	0.00450595	94	NA	7.66781	50.6086	NA	orange (M)	0.108267	0.301602	-0.0147375	0.888495	-0.188967	0.0696669	-0.0885599	0.398585	-0.228343	0.0277042	-0.205546	0.0480914	0.0801167	0.445227	-0.0943989	0.368094	0.0118408	0.91031	0.194283	0.0620299	0.320918	0.00171059	0.181196	0.0821795	0.400621	6.91443e-05	-0.230582	0.026173	0.0173343	0.869009	-0.134568	0.198431	-0.00955572	0.927566	-0.0973624	0.35318	0.130959	0.210849	-0.108886	0.298827
ILMN_1215469	Dbi	NM_007830.2	0	94	NA	12.9103	85.2095	grey (U)	grey (U)	-0.103175	0.32504	-0.304917	0.00295999	-0.437786	1.1421e-05	-0.421977	2.52137e-05	-0.409417	4.60141e-05	-0.297488	0.00378028	0.116633	0.265552	0.184449	0.0767395	0.134176	0.199753	0.22126	0.033057	0.146235	0.161903	0.0019713	0.985038	0.0629245	0.549034	-0.0727239	0.488462	-0.115151	0.271719	-0.209433	0.043927	0.18693	0.0727881	0.199643	0.0550334	0.23796	0.0216267	0.103409	0.323939
ILMN_1215472	Sema6a		0.307724	1	NA	7.0734	46.6853	NA	yellow (A)	0.279336	0.00669622	0.194249	0.0620765	-0.0533008	0.611858	-0.0733869	0.484496	-0.153041	0.143042	-0.104547	0.31861	0.199792	0.0548486	0.0333765	0.750784	0.00885395	0.932873	-0.115447	0.270476	0.0210235	0.841463	-0.0140196	0.893894	-0.0493709	0.638382	-0.0891859	0.395247	-0.100464	0.33798	-0.189377	0.0690533	-0.220842	0.0333988	-0.181028	0.0824688	0.00187681	0.985755	-0.292915	0.00438089
ILMN_1215475	Dsg2		0.0425665	65	NA	7.35187	48.5233	NA	pink (G)	0.231124	0.0258136	-0.00911676	0.930885	-0.281586	0.00625034	-0.241952	0.0194616	-0.37289	0.000232241	-0.384126	0.000143999	0.379975	0.000172157	0.269487	0.00899599	0.26637	0.00985596	0.162326	0.120047	0.334482	0.00104942	0.222564	0.0320109	0.20399	0.0498469	0.123279	0.239084	-0.142694	0.172417	-0.163482	0.117397	-0.156279	0.134672	-0.113401	0.279115	-0.0184032	0.86101	-0.154371	0.139559
ILMN_1215477	Olfr1136	NM_146659.1	0.532235	0	NA	6.96268	45.9546	NA	NA	-0.0590623	0.573868	0.0279531	0.790257	0.121199	0.247164	0.0702531	0.503393	-0.00397844	0.969809	0.0851437	0.417098	-0.048165	0.646614	0.00616615	0.953223	-0.0652795	0.534151	-0.0297778	0.776912	-0.0484972	0.644342	-0.0939849	0.370207	-0.0194574	0.853135	0.108227	0.301778	-0.0222492	0.832351	0.0241436	0.818312	0.0178746	0.864964	-0.0278148	0.791272	-0.00325064	0.97533	0.0652636	0.534251
ILMN_1215493	Cops4	NM_012001.1	0	94	NA	12.2807	81.0541	NA	green (Q)	-0.243456	0.0186955	-0.101982	0.330695	0.11332	0.279465	0.177911	0.0879815	0.373375	0.000227582	0.235865	0.0228429	-0.35658	0.000450989	-0.3369	0.000959642	-0.230158	0.0264575	-0.0573508	0.585038	-0.170771	0.101708	-0.101797	0.331577	-0.0211213	0.840734	0.00124965	0.990515	0.172488	0.0982635	0.275951	0.00742002	0.404973	5.66066e-05	0.283467	0.00589797	0.125366	0.231164	0.223202	0.0315091
ILMN_1215504	Ikzf5	NM_175115.4	0.667853	0	NA	6.90619	45.5818	NA	brown (F)	-0.0910483	0.385412	0.087577	0.403862	0.159271	0.127276	0.0585973	0.576893	0.149977	0.151317	0.271517	0.00847209	-0.235825	0.0228669	-0.173252	0.0967604	-0.261145	0.0114594	0.0470316	0.654392	-0.358547	0.00041708	-0.257248	0.0127995	-0.261608	0.0113088	0.00216638	0.983557	-0.0453399	0.666068	-0.0469923	0.654661	-0.0646936	0.537835	0.00915338	0.930608	-0.0327647	0.755207	0.0818604	0.435352
ILMN_1215521	Map2k6	NM_011943.1	0	94	NA	8.92212	58.8871	NA	green (R)	-0.214118	0.0393109	-0.116917	0.264384	-0.00643428	0.951191	-0.148681	0.154923	0.189687	0.0685913	0.149505	0.152624	-0.2108	0.042536	-0.144642	0.166572	-0.169193	0.104957	-0.250389	0.0154908	-0.263624	0.0106723	-0.208714	0.0446735	-0.279141	0.0067361	0.0296253	0.778025	0.0300593	0.774858	0.038335	0.715243	0.21396	0.03946	0.278672	0.00683301	0.0333361	0.751075	0.193808	0.0626842
ILMN_1215528	Chst11	NM_021439.1	0.00319949	93	NA	7.90275	52.1591	black (B)	black (B)	0.420254	2.74225e-05	0.572244	2.06827e-09	0.521579	8.27852e-08	0.373288	0.000228418	0.176124	0.0912696	0.266558	0.00980215	0.10094	0.335684	-0.267516	0.00953182	-0.0948325	0.365888	-0.287024	0.00527931	-0.323001	0.00158923	-0.399392	7.31293e-05	-0.246292	0.0173216	-0.247287	0.0168604	0.145389	0.164371	0.0738821	0.481545	-0.0169475	0.871907	-0.0554409	0.597619	-0.0974838	0.352577	-0.420654	2.68935e-05
ILMN_1215537	BC048937	NM_177580.2	0.0674425	54	NA	7.3301	48.3796	brown (F)	brown (F)	-0.0499179	0.634661	0.228021	0.0279303	0.442369	9.0101e-06	0.312423	0.00229714	0.361678	0.000367884	0.537979	2.67924e-08	-0.364322	0.000330567	-0.338358	0.000908957	-0.442565	8.91865e-06	-0.210345	0.042995	-0.458167	3.87442e-06	-0.431272	1.59041e-05	-0.305346	0.00291793	0.0760168	0.468935	-0.0337358	0.748189	0.0291893	0.781209	0.0422005	0.687948	0.132246	0.206358	0.0412838	0.694386	0.066891	0.524084
ILMN_1215541	Sdro	NM_027301.3	0.608183	0	NA	6.92967	45.7367	NA	NA	-0.0379598	0.717912	0.0697945	0.50619	0.0981473	0.349294	0.0556095	0.596503	0.0833501	0.427014	0.157504	0.131607	-0.102967	0.326018	-0.0767983	0.464364	-0.0726093	0.48915	-0.0918344	0.381305	-0.162691	0.119207	-0.193224	0.0634945	-0.228768	0.0274081	-0.0492431	0.639251	-0.0473594	0.652138	-0.0272403	0.795488	-0.0215386	0.837631	0.0775421	0.460036	-0.0184129	0.860937	0.0198191	0.850436
ILMN_1215544	Hrbl	NM_145566.1	0.0836133	35	NA	7.26194	47.9297	NA	NA	0.160166	0.125125	0.0423955	0.686581	-0.129534	0.2159	-0.137884	0.187494	-0.262022	0.0111752	-0.224935	0.03018	0.203923	0.0499239	0.00766868	0.941842	0.0807249	0.441768	-0.0108728	0.917615	0.179351	0.0853988	0.14964	0.152249	0.169093	0.105165	0.109917	0.29425	-0.048595	0.643674	-0.126787	0.225877	-0.114236	0.275568	-0.0269473	0.797641	-0.122839	0.240778	-0.0958875	0.360555
ILMN_1215546	Bcl2l10	NM_013479.1	0.573162	0	NA	6.94655	45.8481	NA	NA	-0.0628667	0.549401	-0.115955	0.268362	-0.177871	0.0880535	-0.115403	0.270663	-0.168587	0.106226	-0.131966	0.207328	0.0659202	0.530137	0.062631	0.550903	0.0710299	0.498674	-0.0538729	0.608037	0.157306	0.132099	0.138431	0.185733	0.131507	0.208928	-0.0671739	0.522326	-0.0861382	0.411658	-0.182922	0.0792567	-0.143562	0.169795	-0.00783208	0.940605	0.00193732	0.985296	0.118024	0.259856
ILMN_1215548	Tnfrsf19l	NM_177073.3	0.711406	0	NA	6.88383	45.4342	NA	NA	0.0881253	0.400913	0.185506	0.0750359	0.167762	0.107974	0.195151	0.0608506	0.194326	0.0619716	0.189515	0.0688465	-0.0276051	0.79281	-0.129279	0.216811	-0.0788461	0.452501	-0.118445	0.258146	-0.178194	0.087469	-0.131424	0.209218	-0.192603	0.064366	0.0376424	0.720173	-0.0075753	0.942549	0.0352896	0.737005	-0.110976	0.289591	-0.0581161	0.580031	-0.0833619	0.426948	-0.0734586	0.484068
ILMN_1215550	Inppl1	NM_010567.1	0	94	NA	11.8525	78.2281	blue (C )	blue (C )	0.0891779	0.395289	0.372535	0.000235715	0.594562	3.30824e-10	0.553789	8.51726e-09	0.50996	1.77717e-07	0.56385	3.97976e-09	-0.20814	0.0452775	-0.155697	0.13615	-0.269942	0.00887615	-0.233026	0.0245844	-0.474078	1.58531e-06	-0.421389	2.59475e-05	-0.260617	0.0116334	0.280302	0.00650136	-0.189978	0.0681593	0.0192258	0.854864	0.0254363	0.808764	-0.131228	0.209903	-0.108617	0.300033	-0.0758134	0.470128
ILMN_1215552	Fxyd4	NM_033648.1	0.000413267	94	yellow (A)	9.81497	64.7801	yellow (A)	yellow (A)	0.940074	2.65903e-44	0.775786	6.77484e-20	0.188039	0.0710748	0.0878525	0.402379	-0.312862	0.00226289	-0.155492	0.136673	0.611561	7.43381e-11	-0.0621384	0.554046	0.209437	0.0439232	-0.00969636	0.926503	0.082819	0.429976	-0.193358	0.0633083	-0.0437833	0.676883	-0.288935	0.00497152	-0.06164	0.557235	-0.232162	0.0251367	-0.362749	0.000352318	-0.299767	0.00350935	-0.16124	0.122581	-0.919134	1.38559e-38
ILMN_1215558	Arpm2	NM_028513.2	0.193849	3	NA	7.14534	47.1602	NA	NA	0.227792	0.0280923	0.20549	0.0481529	0.034002	0.746269	0.0546153	0.603094	-0.135313	0.195934	0.0231502	0.825666	0.141054	0.177456	-0.0593714	0.571861	0.0119274	0.909657	-0.0202952	0.846886	-0.00202235	0.98465	-0.11513	0.271806	-0.0812616	0.438729	-0.123256	0.239175	-0.0576106	0.583336	-0.132747	0.204628	-0.151738	0.146519	-0.0425949	0.685185	0.0603026	0.565836	-0.207538	0.0459175
ILMN_1215564	Olfr71	NM_019486.1	0.556284	0	NA	6.95451	45.9007	NA	NA	-0.023837	0.82058	0.047197	0.653254	0.101447	0.33325	0.133268	0.202842	0.0402333	0.701791	0.114765	0.273338	-0.126707	0.226172	-0.254277	0.0139105	-0.205893	0.0477066	-0.0395385	0.706705	0.0354236	0.736043	0.0252183	0.810372	0.11244	0.283238	-0.00842307	0.936132	-0.0374951	0.721223	-0.0228291	0.828047	0.0302899	0.773178	-0.0113938	0.913682	0.118158	0.259313	0.00532216	0.959619
ILMN_1215580	Plfr	NM_011120.1	0.576494	0	NA	6.94455	45.8349	NA	NA	0.0541269	0.606344	-0.0815593	0.437048	-0.201081	0.0532709	-0.191659	0.0657104	-0.0900568	0.390629	-0.120312	0.250667	0.111512	0.287255	0.167249	0.109071	0.107136	0.306706	0.156867	0.133195	0.0322354	0.759039	-0.00964008	0.926928	-0.0547247	0.602367	0.0508486	0.628352	-0.110421	0.292026	-0.0993198	0.343539	0.0251681	0.810743	0.0266215	0.800035	0.0554467	0.59758	-0.0451456	0.667414
ILMN_1215592	D6Mm5e	NM_033079.1	0.611662	0	NA	6.92431	45.7013	NA	blue (D)	-0.0907319	0.387072	0.0589659	0.574495	0.160627	0.124027	0.281201	0.00632474	0.197257	0.0580633	0.265509	0.0101059	-0.268735	0.0091973	-0.323144	0.00158118	-0.30914	0.0025686	-0.168986	0.105389	-0.108827	0.299093	-0.122487	0.242139	-0.00828523	0.937175	-0.0379241	0.718166	-0.0015579	0.988175	0.035051	0.738719	0.0317069	0.762872	-0.0126119	0.904496	-0.0305452	0.771318	0.0257341	0.806569
ILMN_1215595	Olfr1499	NM_146796.1	0.70786	0	NA	6.88712	45.4559	NA	grey (X)	-0.181595	0.081496	-0.254119	0.0139718	-0.307492	0.00271541	-0.23348	0.0242984	-0.254273	0.0139122	-0.199943	0.0546616	-0.0420287	0.689153	0.112276	0.283944	0.0654217	0.533259	0.216514	0.0371111	0.201386	0.0529026	0.190021	0.0680951	0.157081	0.132659	0.00829464	0.937104	-0.088887	0.396839	-0.136408	0.192307	-0.0961411	0.35928	0.0718136	0.493935	0.14059	0.1789	0.148835	0.154491
ILMN_1215599	AW551984	NM_178737.3	0.484976	0	NA	6.97568	46.0404	NA	cyan (S)	0.0123949	0.906131	-0.0543435	0.604902	-0.134901	0.197311	0.0111268	0.915697	-0.062645	0.550813	-0.15609	0.13515	0.0971101	0.354435	0.0932088	0.37419	0.130516	0.212408	0.100387	0.338351	0.19381	0.0626803	0.193986	0.0624384	0.213516	0.0398798	-0.0628161	0.549724	-0.0221478	0.833103	-0.0219849	0.834314	-0.00933083	0.929266	-0.0568021	0.58864	0.275488	0.00752409	0.018807	0.857992
ILMN_1215606	Skiv2l	NM_178062.2	8e-05	94	NA	10.0101	66.0681	green (O)	green (O)	-0.0434344	0.679316	-0.00582973	0.955772	0.0613251	0.559255	0.0947385	0.366366	0.0924486	0.378116	0.0435266	0.678673	-0.0924145	0.378292	-0.146454	0.161269	-0.0498465	0.635146	-0.0472165	0.65312	0.0243869	0.816512	0.0337308	0.748226	0.0943037	0.368579	0.106169	0.311118	0.692316	1.51592e-14	0.489669	6.31601e-07	0.103391	0.324022	-0.0766631	0.465152	-0.130881	0.211121	0.00677067	0.948642
ILMN_1215632	Mlp	NM_010807.2	0	94	NA	9.69718	64.0026	NA	grey (W)	-0.210201	0.0431409	-0.166425	0.110851	-0.145737	0.163353	-0.157785	0.130911	-0.0355526	0.735117	-0.0303942	0.772418	-0.140153	0.180269	-0.115346	0.270901	-0.0927306	0.376656	-0.0913796	0.383678	-0.153653	0.141432	0.00416817	0.96837	-0.139078	0.183666	-0.109369	0.296675	0.259803	0.0119062	0.16407	0.116066	0.113517	0.278623	0.249486	0.0158792	0.0319949	0.760783	0.214002	0.0394197
ILMN_1215638	Pnp	NM_013632.2	0.186184	8	NA	7.14342	47.1475	NA	NA	0.0181265	0.86308	-0.0296402	0.777916	0.0279846	0.790027	0.00495473	0.962405	0.0635934	0.544786	-0.0153518	0.883879	0.10045	0.338046	0.13968	0.181756	0.137684	0.188143	-0.178748	0.0864731	0.0140693	0.893521	-0.0131206	0.900662	-0.0236922	0.821652	0.0669611	0.523648	-0.019939	0.849542	-0.01343	0.898333	0.119729	0.252986	0.00514427	0.960968	-0.00498777	0.962155	-0.0241999	0.817896
ILMN_1215639	Commd1	NM_144514.1	0.00761212	89	NA	9.19421	60.683	NA	green (O)	-0.49645	4.17184e-07	-0.419155	2.89236e-05	-0.160797	0.123624	-0.137527	0.188651	0.140011	0.180714	0.0856692	0.414218	-0.392652	9.90328e-05	-0.11567	0.269546	-0.216835	0.0368241	0.0860144	0.412333	-0.056271	0.592136	0.177615	0.0885183	0.0621365	0.554058	-0.152381	0.144795	0.478367	1.23631e-06	0.332174	0.00114222	0.193031	0.0637645	0.0345287	0.742475	0.0594369	0.571437	0.435988	1.25224e-05
ILMN_1215644	Eif2ak3	NM_010121.1	0.0281022	86	NA	8.25375	54.4758	green (O)	green (O)	0.264926	0.0102782	0.147275	0.158908	0.0127397	0.903532	0.0395751	0.706445	0.0113044	0.914357	-0.0934979	0.372703	0.218573	0.0353041	-0.0197123	0.851232	0.238493	0.0213261	0.0470482	0.654277	0.15459	0.13899	-0.0979062	0.350485	0.123512	0.238191	0.00670812	0.949116	0.535608	3.16556e-08	0.47186	1.80055e-06	0.347876	0.000633618	0.123162	0.239535	-0.0777426	0.458872	-0.297254	0.00380917
ILMN_1215647	Mum1	NM_023431.3	0	94	NA	12.2818	81.0613	NA	purple (T)	-0.443348	8.56147e-06	-0.268406	0.00928642	0.0156823	0.881397	-0.0674086	0.520871	0.110303	0.292547	0.261391	0.011379	-0.429656	1.72468e-05	-0.0283399	0.787423	-0.31351	0.00221313	-0.172905	0.0974401	-0.306563	0.00280151	-0.116206	0.267318	-0.217241	0.0364645	0.406616	5.24513e-05	-0.171284	0.100669	-0.0588326	0.575361	0.00384898	0.970791	0.237629	0.021815	-0.0631841	0.547383	0.423112	2.3851e-05
ILMN_1215651	Cdkn2c	NM_007671.2	1.33e-05	94	NA	8.22286	54.2719	NA	blue (E )	-0.0107831	0.918293	0.138767	0.184659	0.24335	0.0187485	0.321781	0.00165933	0.399754	7.19332e-05	0.28887	0.00498173	-0.218757	0.0351462	-0.243396	0.0187252	-0.322537	0.00161555	0.0438898	0.676141	-0.0693577	0.508862	0.107519	0.30497	0.110698	0.29081	-0.308029	0.00266679	-0.131791	0.207938	-0.126803	0.225817	-0.216336	0.037271	-0.563785	3.99983e-09	-0.0777092	0.459066	0.019136	0.855534
ILMN_1215657	Slc5a11	NM_146198.1	0.240282	4	NA	7.10751	46.9105	NA	NA	-0.0137985	0.895558	0.0133978	0.898575	-0.0258856	0.805453	0.0579064	0.581401	-0.0383799	0.714924	-0.0221404	0.833159	-0.0238542	0.820453	-0.0433579	0.67985	-0.0595879	0.570457	0.096465	0.357656	0.0745247	0.47773	0.0436229	0.678001	0.161557	0.121837	0.0851207	0.417225	-0.115714	0.269363	-0.125479	0.23074	-0.0847308	0.419369	-0.0645756	0.538578	-0.038015	0.717519	0.0259637	0.804877
ILMN_1215661	Traf2	NM_009422.1	0.00714552	89	NA	7.69099	50.7615	NA	yellow (A)	0.272264	0.00828622	0.214203	0.0392306	0.033637	0.748903	0.0165028	0.875241	-0.0287647	0.784314	0.104699	0.317904	0.0800472	0.445623	-0.236106	0.0227001	-0.0978132	0.350945	0.000556679	0.995775	0.0441451	0.674364	-0.167543	0.108441	-0.0029255	0.977797	-0.192119	0.0650532	0.00667772	0.949347	-0.0518302	0.621727	-0.0406589	0.698788	-0.16352	0.117311	-0.0725091	0.489751	-0.325818	0.00143747
ILMN_1215673	Defcr	NM_010031.2	0.663934	0	NA	6.90687	45.5862	NA	NA	-0.0732741	0.48517	0.00299495	0.97727	0.0798124	0.446963	0.0438628	0.676329	0.0303416	0.772801	0.0719845	0.492905	-0.0372816	0.722746	0.0513804	0.624759	-0.0170288	0.871297	-0.155222	0.137362	-0.158423	0.129339	-0.0987208	0.346472	-0.141159	0.17713	0.0745729	0.477445	0.00131226	0.99004	0.0176734	0.86647	0.0441877	0.674067	0.182832	0.0794067	0.0498312	0.63525	0.0561742	0.592774
ILMN_1215681	Calm3	NM_007590.2	0	94	NA	13.3189	87.9068	grey (V)	grey (V)	-0.514419	1.33006e-07	-0.537036	2.86349e-08	-0.435785	1.26529e-05	-0.343426	0.000751125	-0.188233	0.0707793	-0.123777	0.237178	-0.284569	0.00569977	0.0863212	0.410661	-0.159175	0.127507	0.126545	0.22677	0.130627	0.212017	0.353513	0.000508958	0.182948	0.0792129	0.138475	0.185594	-0.139028	0.183826	-0.195218	0.0607598	-0.167847	0.107791	-0.0342787	0.744275	0.132467	0.205594	0.500362	3.27092e-07
ILMN_1215688	Olfr1355	NM_207571.1	0.553525	0	NA	6.94942	45.8671	NA	pink (G)	0.18136	0.0818978	0.0140369	0.893764	-0.184963	0.0759075	-0.180956	0.0825937	-0.283226	0.00594207	-0.307593	0.00270626	0.293569	0.00429013	0.172717	0.0978111	0.245597	0.0176497	-0.0208546	0.84272	0.169126	0.105098	0.0382304	0.715987	0.1132	0.279975	-0.0397132	0.705468	0.0637833	0.543583	-0.0653298	0.533835	-0.0163762	0.87619	0.0398989	0.704154	-0.0978474	0.350776	-0.161505	0.121958
ILMN_1215692	Polr3d	NM_025945.2	0.00022663	94	NA	7.89218	52.0894	purple (T)	purple (T)	-0.584929	7.42302e-10	-0.437284	1.17186e-05	-0.115399	0.270677	-0.0879796	0.401695	0.0780572	0.457051	0.120829	0.24862	-0.367948	0.000285038	0.093982	0.370222	-0.122718	0.241247	-0.00775392	0.941197	-0.26248	0.0110295	-0.0274302	0.794093	-0.161055	0.123015	0.226414	0.0290836	-0.0845484	0.420374	0.00326698	0.975206	0.0926961	0.376835	0.328311	0.00131425	0.320977	0.00170705	0.634883	8.24492e-12
ILMN_1215703	Eif3s3	NM_080635.1	0.0340612	83	NA	7.59273	50.113	NA	green (O)	-0.0240963	0.818661	0.160651	0.12397	0.330274	0.00122408	0.256473	0.0130815	0.30103	0.00336683	0.295423	0.00404168	-0.189377	0.0690525	-0.102383	0.328787	-0.170991	0.101262	-0.158129	0.130062	-0.326724	0.00139154	-0.22009	0.0340205	-0.186615	0.0732812	0.0379371	0.718074	0.414368	3.6404e-05	0.287742	0.00516174	0.0252034	0.810482	-0.0922524	0.379133	-0.158318	0.129597	0.0199225	0.849665
ILMN_1215713	Egr4	NM_020596.1	0.722031	0	NA	6.87234	45.3583	NA	NA	0.0450413	0.668138	0.0597092	0.569672	0.113847	0.277218	0.0755457	0.471702	-0.00969383	0.926522	0.0597351	0.569504	0.0277989	0.791388	0.0685286	0.513952	0.000994869	0.992449	-0.209553	0.0438035	-0.0863947	0.410262	-0.125267	0.231537	-0.0764074	0.466647	0.0513285	0.625109	-0.0392826	0.708517	-0.0383357	0.715238	0.0518394	0.621665	0.00189445	0.985621	0.020995	0.841675	-0.050655	0.629662
ILMN_1215722	Zdhhc13	NM_028031.1	0	94	NA	8.38143	55.3185	NA	black (B)	0.261292	0.0114114	0.404563	5.76912e-05	0.250991	0.0152364	0.166447	0.110802	0.0365954	0.727647	0.239752	0.0206305	-0.0123637	0.906366	-0.22884	0.0273581	-0.213758	0.0396507	-0.173825	0.0956452	-0.434578	1.34554e-05	-0.406299	5.32313e-05	-0.40335	6.10128e-05	-0.275365	0.00755203	-0.125241	0.231633	-0.246722	0.0171209	-0.228026	0.0279268	0.0637533	0.543773	-0.159137	0.1276	-0.245525	0.0176839
ILMN_1215724	Adra2b	NM_009633.2	0.345038	1	NA	7.04343	46.4875	NA	NA	-0.1694	0.104527	-0.158013	0.130346	-0.0547071	0.602485	-0.00859239	0.934851	0.0674547	0.520585	-0.0387456	0.712326	-0.0493847	0.638287	0.133002	0.203754	0.0775024	0.460266	0.0342642	0.74438	0.000118111	0.999103	0.0978355	0.350835	-0.0187221	0.858626	-0.0841455	0.4226	0.0110739	0.916097	0.0671787	0.522296	0.148775	0.154661	0.100995	0.335422	0.0549283	0.601016	0.200181	0.054369
ILMN_1215733	Cndp2	NM_023149.2	0.00561244	92	NA	7.60418	50.1885	NA	NA	0.171246	0.100745	0.127279	0.224068	-0.0874714	0.40443	-0.0904373	0.388622	-0.242844	0.0190037	-0.0477152	0.649696	0.122149	0.243452	0.0197665	0.850829	-0.030425	0.772194	0.0210533	0.84124	-0.0704544	0.502168	-0.0911792	0.384727	-0.108603	0.300095	-0.0782193	0.456114	-0.179105	0.0858353	-0.33557	0.00100814	-0.29395	0.00423796	-0.053958	0.60747	-0.106826	0.308117	-0.155016	0.137893
ILMN_1215737	Hyal3	NM_178020.2	0.149216	22	NA	7.18826	47.4435	NA	NA	0.128791	0.218568	0.14487	0.165898	0.085147	0.41708	0.042922	0.682896	0.0549803	0.600671	0.0534836	0.610636	0.0719223	0.49328	0.104964	0.316672	0.0747483	0.476407	0.0732237	0.485471	-0.12381	0.23705	-0.140843	0.178112	-0.180345	0.0836522	-0.0640736	0.541747	0.0512925	0.625353	0.0915039	0.383029	-0.0254406	0.808732	-0.0648832	0.536641	-0.200325	0.0541922	-0.129162	0.217231
ILMN_1215738	Dnaja3	NM_023646.2	0.0788141	37	NA	7.27015	47.9839	NA	NA	0.205723	0.0478946	0.244911	0.017979	0.184383	0.0768474	0.143848	0.168939	-0.0509798	0.627465	0.0719282	0.493245	0.0264144	0.801559	-0.140374	0.179575	-0.139931	0.180966	-0.0466138	0.657267	-0.053384	0.611302	-0.0846151	0.420006	0.0951827	0.364112	-0.155018	0.137886	-0.0416196	0.692025	-0.113492	0.278729	-0.102771	0.326949	-0.146325	0.161643	-0.00251956	0.980877	-0.157369	0.131942
ILMN_1215740	Zfp46	NM_009557.1	0	94	NA	11.3168	74.6924	NA	blue (D)	0.0392643	0.708647	0.205101	0.0485876	0.428183	1.85634e-05	0.469524	2.0568e-06	0.456848	4.16401e-06	0.456174	4.31968e-06	-0.246213	0.0173586	-0.432334	1.50748e-05	-0.364331	0.000330447	-0.246259	0.017337	-0.0579043	0.581414	-0.10191	0.331036	0.0708214	0.499938	-0.116244	0.267163	0.0102952	0.921978	0.158969	0.128009	0.155645	0.136283	-0.301072	0.00336214	0.0557479	0.595588	-0.0876262	0.403596
ILMN_1215755	Grwd1	NM_153419.1	0	94	grey (W)	9.43789	62.2913	grey (W)	grey (W)	-0.225488	0.0297661	-0.291874	0.00452906	-0.336391	0.000977948	-0.442415	8.9888e-06	-0.36963	0.000265932	-0.271804	0.00840014	0.091326	0.383959	0.378105	0.000186441	0.202228	0.0518981	0.0418728	0.690247	-0.118184	0.259204	-0.0703727	0.502665	-0.270424	0.00875081	0.0833115	0.427229	-0.0406245	0.699031	-0.11153	0.287177	-0.0067499	0.9488	0.545812	1.52982e-08	0.140193	0.180141	0.245505	0.0176935
ILMN_1215768	Riok3	NM_024182.2	0	94	yellow (A)	10.6508	70.2966	yellow (A)	yellow (A)	0.759269	1.14753e-18	0.715942	7.27647e-16	0.316368	0.00200531	0.231738	0.025411	-0.131218	0.20994	-0.0167252	0.873573	0.395686	8.64684e-05	-0.236965	0.0221972	0.0118743	0.910057	-0.0816539	0.436515	0.0157724	0.880721	-0.153762	0.141146	0.0305977	0.770936	-0.316421	0.00200163	0.0452735	0.666528	-0.132558	0.205278	-0.29466	0.00414236	-0.349332	0.000598991	-0.218461	0.0354002	-0.729748	1.06599e-16
ILMN_1215772	Polr3k	NM_025901.2	5.33e-05	94	NA	8.89045	58.6781	NA	green (R)	0.186708	0.0731355	0.12724	0.224209	-0.015852	0.880123	-0.105848	0.312591	-0.0820182	0.434464	-0.0773701	0.461034	0.124638	0.233906	-0.0834615	0.426394	0.0926642	0.377	-0.0998741	0.340839	0.0279657	0.790165	-0.153267	0.142445	-0.0969577	0.355195	-0.0521837	0.619348	0.19033	0.067641	0.133783	0.201087	0.197317	0.0579855	0.291873	0.00452911	-0.086778	0.40818	-0.192251	0.0648644
ILMN_1215781	Elmo1	NM_080288.1	0.0242894	78	NA	7.46508	49.2705	yellow (A)	yellow (A)	0.622733	2.65219e-11	0.540452	2.2482e-08	0.14839	0.155742	0.0440132	0.675282	-0.235292	0.0231857	-0.0114561	0.913212	0.348649	0.000615019	-0.102847	0.326588	0.0283189	0.787577	-0.0646447	0.538143	0.00202784	0.984609	-0.221358	0.0329779	-0.0799408	0.44623	-0.166949	0.109716	-0.0739169	0.481338	-0.194421	0.061841	-0.264032	0.0105473	-0.201085	0.053266	-0.00533297	0.959537	-0.59997	2.07705e-10
ILMN_1215795	Il21	NM_021782.1	0.58408	0	NA	6.93864	45.7959	NA	NA	0.120193	0.251137	0.174483	0.0943762	0.215158	0.0383433	0.0729774	0.486944	0.0590568	0.573904	0.0720501	0.49251	0.0139497	0.89442	-0.077436	0.460652	-0.0380592	0.717205	0.0435955	0.678192	-0.0769758	0.463328	-0.127495	0.223276	-0.0611445	0.560414	-0.0968133	0.355915	0.0444322	0.672366	0.0135012	0.897796	0.0501181	0.633302	-0.102164	0.329825	0.0222266	0.832518	-0.0935734	0.372316
ILMN_1215796	Bcl2	NM_177410.1	0.066376	77	NA	7.46171	49.2482	NA	pink (H)	-0.329318	0.00126728	-0.417782	3.09074e-05	-0.239663	0.0206786	-0.214401	0.0390454	-0.0525581	0.616834	-0.306557	0.00280209	0.0451955	0.667069	0.383834	0.000145832	0.344864	0.000711129	0.0874982	0.404286	0.115483	0.270326	0.210273	0.0430681	0.0728122	0.487933	0.34838	0.000621439	0.302409	0.00321711	0.358228	0.000422416	0.296784	0.00386766	0.308219	0.00264975	0.0144886	0.890366	0.369607	0.000266195
ILMN_1215797	Gpd2	NM_010274.2	0.396057	3	NA	7.02638	46.375	NA	green (Q)	-0.152764	0.143776	-0.183395	0.0784696	-0.0572341	0.585803	-0.0327659	0.755198	0.110895	0.28995	-0.0350945	0.738406	-0.0479003	0.648428	-0.0246095	0.814868	0.0582764	0.578985	-0.213605	0.0397957	-0.00581191	0.955907	0.0228184	0.828127	-0.062258	0.553281	0.0191294	0.855584	0.249574	0.0158409	0.286193	0.00541849	0.295772	0.00399644	0.245601	0.0176476	0.0469786	0.654756	0.157118	0.132565
ILMN_1215803	Slc38a4	NM_027052.2	0.0412334	67	NA	7.34351	48.4681	NA	NA	-0.0646295	0.538238	0.0359455	0.7323	0.12385	0.236897	-0.0371602	0.723612	0.157446	0.13175	0.125641	0.230134	-0.142202	0.173919	-0.082986	0.429044	-0.100637	0.337143	-0.0706424	0.501024	-0.160708	0.123835	-0.0882902	0.400029	-0.114585	0.274095	-0.06557	0.532329	0.0445348	0.671653	0.0255818	0.807691	0.00495439	0.962408	-0.0322488	0.758942	-0.169162	0.105022	0.0513108	0.625229
ILMN_1215808	Olfr531	NM_146953.1	0.608356	0	NA	6.92903	45.7325	NA	NA	0.142772	0.172182	0.129694	0.215329	0.0375022	0.721172	-0.0913043	0.384072	-0.133259	0.202871	0.00972885	0.926257	0.153031	0.143068	-0.0765478	0.465826	0.033662	0.748722	-0.177921	0.0879618	-0.0261623	0.803415	-0.132968	0.203868	-0.0896471	0.392797	-0.139153	0.183426	0.0693236	0.50907	-0.0911579	0.384838	-0.062742	0.550195	-0.0619946	0.554965	0.034289	0.744201	-0.157009	0.13284
ILMN_1215810	Mcts1	NM_026902.1	0	94	NA	11.7549	77.5836	NA	blue (E )	-0.262725	0.010952	-0.0691845	0.509923	0.196915	0.0585085	0.239967	0.0205135	0.448529	6.51624e-06	0.380318	0.000169652	-0.441421	9.46597e-06	-0.39407	9.29613e-05	-0.33828	0.000911597	0.00504423	0.961726	-0.245946	0.0174844	-0.0905958	0.387788	-0.0617246	0.556693	-0.460483	3.41128e-06	0.192158	0.0649969	0.165068	0.113833	0.233893	0.0240409	0.0260584	0.80418	0.0959235	0.360374	0.190504	0.0673852
ILMN_1215822	1700001C19Rik		0.496174	1	NA	6.98167	46.0799	NA	NA	0.095862	0.360683	0.139583	0.182063	0.149776	0.151874	0.110012	0.293827	0.0309416	0.768433	0.0933248	0.373593	-0.0453462	0.666025	-0.139099	0.183598	-0.0791243	0.450903	-0.0235293	0.822858	-0.0640596	0.541835	-0.0222109	0.832635	-0.0697507	0.506457	-0.248278	0.0164118	-0.0372535	0.722946	-0.0969303	0.355331	-0.0496122	0.636739	-0.0934275	0.373065	-0.00074083	0.994377	-0.14064	0.178745
ILMN_1215824	Sec22l2	NM_133704.3	0.033208	71	NA	7.38615	48.7495	NA	NA	0.1332	0.203075	0.138383	0.185886	0.104311	0.319713	-0.0327387	0.755394	0.0303394	0.772817	0.05041	0.631322	0.037953	0.717961	-0.0649	0.536535	0.0418106	0.690684	-0.309956	0.00249857	-0.190028	0.0680857	-0.341304	0.000813865	-0.240803	0.0200646	-0.00724804	0.945027	0.179162	0.085735	0.146152	0.162143	0.199254	0.0555182	0.175703	0.0920583	0.0153995	0.883521	-0.160634	0.124011
ILMN_1215828	Olfr1469	NM_146695.1	0.652336	0	NA	6.9103	45.6089	NA	grey (W)	-0.10887	0.2989	-0.182653	0.0797069	-0.160875	0.123441	-0.121854	0.244599	-0.115191	0.27155	-0.0992907	0.343681	-0.0186661	0.859045	-0.00541329	0.958928	-0.0323139	0.758471	-0.0156464	0.881667	0.0864132	0.410161	0.110392	0.292152	0.0399549	0.703759	-0.084299	0.421751	0.0866856	0.408681	0.04735	0.652203	0.0569439	0.587708	0.252366	0.0146686	0.194227	0.0621063	0.118596	0.257538
ILMN_1215849	Dpp8	NM_028906.2	0	94	NA	10.575	69.7962	NA	grey (V)	-0.207101	0.0463876	-0.129988	0.214282	-0.0744909	0.47793	-0.154839	0.138348	-0.170424	0.102415	0.0894718	0.393727	-0.192291	0.0648075	-0.128346	0.220175	-0.207729	0.0457141	-0.208086	0.0453345	-0.126992	0.225123	-0.0697019	0.506756	-0.235559	0.0230255	0.0474954	0.651205	-0.170118	0.103042	-0.285032	0.00561837	-0.210212	0.0431295	0.19751	0.0577358	-0.0921765	0.379527	0.188795	0.0699269
ILMN_1215854	Matn4	NM_013592.2	0	94	NA	12.3551	81.5455	orange (L)	orange (L)	-0.275631	0.00749192	-0.494111	4.81832e-07	-0.532005	4.06903e-08	-0.325327	0.00146296	-0.351075	0.000559814	-0.577693	1.33894e-09	0.220851	0.033391	0.49976	3.39636e-07	0.438219	1.11693e-05	0.30173	0.00329008	0.57853	1.25151e-09	0.779867	3.24383e-20	0.503223	2.73233e-07	0.0876492	0.403472	-0.131238	0.209867	-0.145835	0.163067	-0.123032	0.240034	-0.0977945	0.351038	0.028345	0.787386	0.341944	0.000794474
ILMN_1215859	Serpina1b	NM_009244.2	0.0222231	81	NA	7.71844	50.9427	NA	blue (E )	-0.23793	0.0216432	-0.106208	0.31094	0.0981946	0.349061	0.202501	0.0515759	0.260274	0.0117478	0.237491	0.0218936	-0.237828	0.0217014	-0.0819525	0.434833	-0.177116	0.0894328	-0.0725332	0.489606	-0.186892	0.0728469	-0.05527	0.59875	-0.151999	0.145818	0.0929735	0.375402	0.0458334	0.662653	0.134745	0.197836	-0.0428812	0.683181	-0.00655132	0.950304	0.0320464	0.76041	0.259683	0.0119471
ILMN_1215862	Cxcl9		0.400563	10	NA	7.06936	46.6587	NA	NA	-0.0464477	0.658412	-0.0267293	0.799243	-0.015544	0.882436	-0.0189117	0.85721	0.0366367	0.727352	0.00122955	0.990667	-0.0105432	0.920104	0.025772	0.806289	-0.0532645	0.6121	0.00899986	0.931769	-0.138216	0.186423	-0.0345509	0.742315	-0.12531	0.231376	0.00341396	0.974091	-0.0745101	0.477817	-0.0172877	0.869358	0.0140675	0.893534	0.0345407	0.742389	-0.0189086	0.857233	0.125314	0.231359
ILMN_1215878	1110008K04Rik	NM_028628.1	0.717499	0	NA	6.88065	45.4132	NA	NA	-0.187363	0.0721154	-0.0982742	0.348668	0.103405	0.323953	0.0573668	0.584933	0.167978	0.107514	0.14012	0.180372	-0.209586	0.0437697	-0.0912009	0.384613	-0.171525	0.100184	-0.089902	0.391448	-0.113749	0.277636	-0.0364196	0.728905	-0.0727571	0.488263	-0.0501169	0.63331	0.0494044	0.638153	0.0776022	0.459686	0.147065	0.159508	0.0835725	0.425777	0.0495714	0.637017	0.111778	0.286098
ILMN_1215879	Pkhd1l1	NM_138674.2	0.629886	0	NA	6.91692	45.6525	NA	NA	-0.054643	0.60291	-0.088979	0.396348	-0.0604584	0.56483	-0.015905	0.879725	-0.0885526	0.398625	-0.028244	0.788126	-0.0350647	0.738621	0.0528145	0.615114	0.0111974	0.915164	0.119164	0.255248	0.0419939	0.689397	-0.0293	0.780401	-0.00709042	0.946221	0.00356621	0.972936	-0.0656642	0.531739	-0.0456931	0.663623	-0.0582476	0.579173	0.0311076	0.767226	0.224041	0.0308599	0.0452146	0.666936
ILMN_1215883	D430018P08	NM_177698.2	0.116475	16	NA	7.20915	47.5813	NA	NA	0.125195	0.231807	0.103253	0.324669	-0.00629724	0.952229	-0.00632991	0.951982	-0.0532885	0.61194	0.0207919	0.843186	0.0357343	0.733814	-0.090922	0.386075	-0.0761753	0.468005	0.06725	0.521854	-0.0179362	0.864503	-0.0649537	0.536198	-0.0495193	0.637371	0.0807418	0.441672	-0.0348181	0.740393	-0.0311761	0.766728	-0.0633513	0.546321	0.0353939	0.736256	-0.0928447	0.376067	-0.0885356	0.398715
ILMN_1215884	9430063L05Rik	NM_178080.3	0.023103	83	NA	7.42679	49.0178	NA	NA	0.142969	0.171583	0.0999437	0.340501	0.00741201	0.943785	-0.107938	0.303079	-0.101864	0.331255	-0.0905088	0.388246	0.189641	0.0686589	0.0722986	0.491015	0.071658	0.494874	-0.222736	0.0318752	-0.0589511	0.574591	-0.0905176	0.388199	-0.1596	0.126482	-0.0466163	0.65725	-0.0463992	0.658747	-0.0856048	0.41457	0.00986802	0.925205	0.0735088	0.483769	-0.0219632	0.834475	-0.13856	0.185319
ILMN_1215885	Stard6	NM_029019.2	0.0122914	88	NA	7.67865	50.6801	blue (E )	blue (E )	-0.197381	0.0579024	0.0935609	0.37238	0.447365	6.93087e-06	0.403342	6.1035e-05	0.648324	2.12886e-12	0.588456	5.53875e-10	-0.422184	2.49596e-05	-0.289712	0.00485095	-0.341934	0.000794749	-0.319819	0.00177794	-0.49211	5.44578e-07	-0.345359	0.000697844	-0.309054	0.00257607	0.0256995	0.806824	0.0818004	0.43569	0.229396	0.0269748	0.33483	0.00103607	0.0959734	0.360123	-0.222312	0.0322107	0.163759	0.116768
ILMN_1215890	Creb1	NM_133828.1	0.060177	64	NA	7.33637	48.421	NA	NA	-0.0350559	0.738683	0.0973768	0.353109	0.106604	0.309132	0.0936465	0.37194	-0.017385	0.868629	0.221186	0.0331175	-0.187319	0.0721841	-0.240501	0.0202258	-0.281933	0.00618384	-0.156999	0.132864	-0.0878053	0.402632	-0.114308	0.275266	-0.0162601	0.877061	-0.0176056	0.866978	-0.105875	0.312471	-0.152462	0.14458	-0.114752	0.273393	-0.0649451	0.536252	0.00627521	0.952396	-0.0190859	0.855908
ILMN_1215893	Alg3		0	94	NA	9.40942	62.1034	NA	yellow (A)	0.430206	1.67781e-05	0.366327	0.000304627	0.0357398	0.733774	-0.156362	0.134464	-0.294902	0.00411021	-0.03416	0.745131	0.309496	0.00253784	0.0611218	0.56056	0.0989525	0.345335	-0.0348838	0.739921	-0.212421	0.0409337	-0.472251	1.7607e-06	-0.367883	0.000285798	-0.104901	0.316966	-0.1798	0.0846072	-0.277562	0.00706725	-0.0859796	0.412523	0.272162	0.0083112	0.159102	0.127685	-0.395599	8.68042e-05
ILMN_1215898	C86302	NM_172746.2	0	94	grey (U)	10.7696	71.0807	grey (U)	grey (U)	-0.355639	0.000468089	-0.562132	4.54002e-09	-0.627649	1.66323e-11	-0.682065	5.18129e-14	-0.542262	1.97561e-08	-0.381787	0.000159292	0.0185746	0.859729	0.264161	0.0105082	0.101149	0.334678	-0.00664575	0.949589	0.153218	0.142574	0.079058	0.451284	-0.0442577	0.67358	0.168828	0.10572	-0.134837	0.197528	-0.271109	0.00857509	0.0171344	0.870506	0.317518	0.00192676	0.244665	0.0180988	0.331784	0.00115861
ILMN_1215901	Agpat2	NM_026212.1	0	94	NA	9.14378	60.3501	NA	brown (F)	-0.0930256	0.375133	0.0519521	0.620907	0.193944	0.0624962	0.101284	0.334031	0.282885	0.00600511	0.333182	0.00110079	-0.245239	0.0178212	-0.106224	0.310867	-0.223072	0.0316114	-0.209384	0.0439774	-0.381131	0.000163844	-0.38676	0.000128415	-0.33494	0.00103188	-0.0504071	0.631342	-0.0162653	0.877022	0.0732777	0.485148	0.197752	0.0574241	0.198966	0.0558793	0.0756092	0.471329	0.0734599	0.48406
ILMN_1215903	Ap1s1	NM_007457.1	0	94	NA	9.04852	59.7214	NA	grey (V)	-0.0239725	0.819577	0.0610108	0.561274	-0.0206794	0.844024	-0.0456651	0.663817	-0.191723	0.0656189	0.0409791	0.696531	-0.0494998	0.637504	0.050853	0.628322	-0.119177	0.255196	0.0946831	0.366647	-0.197646	0.0575607	-0.0897163	0.392431	-0.101243	0.334228	-0.178666	0.0866193	-0.275605	0.00749776	-0.432919	1.46358e-05	-0.442506	8.94598e-06	-0.265611	0.0100759	0.145824	0.163099	0.0296092	0.778143
ILMN_1215910	Foxn2	NM_180974.1	0.160281	19	NA	7.17084	47.3285	NA	NA	0.0566271	0.589791	0.0507107	0.629285	-0.00061193	0.995355	-0.0910689	0.385304	-0.0931958	0.374257	-0.00660496	0.949898	-0.0565886	0.590044	-0.0706689	0.500864	-0.0480378	0.647485	-0.0501937	0.632789	-0.05232	0.618433	-0.165554	0.112758	-0.0124722	0.905548	-0.0285485	0.785896	-0.0854631	0.415346	-0.0916153	0.382447	0.0754226	0.472426	0.149931	0.151443	0.240472	0.0202415	-0.0689955	0.511082
ILMN_1215919	Egfl7	NM_198724.1	0	94	NA	10.0624	66.4135	NA	orange (K)	-0.0898477	0.391735	-0.348864	0.000609937	-0.501068	3.12924e-07	-0.286923	0.0052962	-0.453556	4.97828e-06	-0.519615	9.4387e-08	0.269511	0.00898969	0.415744	3.40875e-05	0.387331	0.000125249	0.269914	0.00888337	0.517213	1.10684e-07	0.506463	2.22429e-07	0.507496	2.08217e-07	0.311477	0.00237258	-0.221983	0.0324733	-0.214395	0.0390512	-0.072167	0.491807	0.0571611	0.586282	0.0290264	0.7824	0.11348	0.278782
ILMN_1215928	Tcf12	NM_011544.1	1.33e-05	94	NA	9.1327	60.277	NA	green (P)	-0.258271	0.0124351	-0.240213	0.0203806	-0.07507	0.474506	-0.0509434	0.627711	0.180552	0.0832927	-0.00293978	0.977689	-0.242488	0.0191853	-0.137203	0.189705	-0.154879	0.138245	0.0724022	0.490393	0.118776	0.256811	0.220426	0.0337414	0.121574	0.245694	-0.185106	0.0756767	0.278859	0.0067943	0.309673	0.00252268	0.268005	0.00939632	0.1143	0.2753	0.064146	0.541289	0.203611	0.0502822
ILMN_1215934	Prlpk	NM_025532.1	0.732909	0	NA	6.87585	45.3815	NA	NA	-0.0554168	0.597778	0.0235683	0.82257	0.0920491	0.380189	0.131135	0.21023	0.0959711	0.360134	0.141608	0.175743	-0.122232	0.243128	-0.0802557	0.444436	-0.0783958	0.455095	0.00774659	0.941252	-0.0275229	0.793413	0.0227882	0.828351	0.00412653	0.968686	-0.0526367	0.616306	-0.0428677	0.683275	0.0301603	0.774122	0.0267185	0.799322	0.0332572	0.751645	-0.215345	0.0381714	0.0487864	0.642366
ILMN_1215938	Slc39a4	NM_028064.2	0.48023	0	NA	6.98167	46.0799	NA	yellow (A)	0.390906	0.000107013	0.347999	0.000630634	0.131687	0.208301	0.0554153	0.597788	-0.162208	0.12032	0.00565017	0.957133	0.199006	0.0558298	-0.00721521	0.945276	-0.0016572	0.987422	-0.0979179	0.350427	-0.100108	0.339703	-0.248682	0.0162319	-0.186762	0.073051	0.00996825	0.924448	-0.0949669	0.365206	-0.159517	0.126681	-0.202616	0.0514411	-0.0736567	0.482887	-0.128442	0.219829	-0.383158	0.000150157
ILMN_1215951	Mical1	NM_138315.1	0.0167173	86	NA	7.82433	51.6416	NA	green (Q)	-0.441408	9.47199e-06	-0.554421	8.12572e-09	-0.323229	0.0015764	-0.247482	0.0167713	0.0719718	0.492982	-0.137856	0.187585	-0.147671	0.157779	0.318579	0.0018568	0.210554	0.0427838	0.117992	0.259986	0.114941	0.272598	0.201299	0.0530073	0.120921	0.248257	0.275503	0.00752088	0.0349982	0.739098	0.266299	0.00987639	0.466496	2.44048e-06	0.311204	0.00239475	0.0375172	0.721066	0.431151	1.60006e-05
ILMN_1215954	B130055L09Rik	NM_172467.1	0.650683	0	NA	6.91047	45.61	NA	NA	-0.0531727	0.612715	-0.0526886	0.615958	-0.0423781	0.686703	-0.147094	0.159427	0.00866099	0.934332	0.0282546	0.788048	-0.0189227	0.857127	0.0321632	0.759563	0.037156	0.723642	-0.0333337	0.751092	-0.168871	0.10563	-0.120206	0.251088	-0.254199	0.0139409	-0.165383	0.113136	0.103116	0.325318	0.031024	0.767834	0.00674225	0.948858	0.17835	0.0871868	0.0929944	0.375294	-0.00894933	0.932151
ILMN_1215955	Cyp2b10	NM_009998.2	0.357449	3	NA	7.04919	46.5256	NA	NA	-0.0114115	0.913549	0.00257721	0.98044	0.105862	0.312527	-0.032795	0.754987	0.0689698	0.51124	-0.00369694	0.971944	0.0208166	0.843003	0.160726	0.123792	0.120108	0.251475	0.0446645	0.670753	-0.123555	0.238028	-0.111605	0.286851	-0.140176	0.180197	0.121576	0.245687	0.0314191	0.764963	0.14359	0.16971	0.0880225	0.401465	0.128977	0.217897	-0.0931317	0.374587	0.0227995	0.828267
ILMN_1215967	Alg5	NM_025442.1	0	94	NA	10.3519	68.3239	NA	blue (C )	0.248696	0.0162258	0.466513	2.43826e-06	0.487828	7.05754e-07	0.421343	2.60064e-05	0.332707	0.00112014	0.335868	0.000997087	-0.100182	0.339343	-0.255082	0.0136016	-0.173752	0.0957849	-0.0958246	0.360871	-0.333263	0.00109753	-0.229702	0.0267659	-0.159664	0.126328	-0.261147	0.0114586	-0.0348392	0.740241	-0.0401855	0.702129	-0.120074	0.251613	-0.207513	0.0459447	-0.266137	0.00992288	-0.26021	0.0117691
ILMN_1215969	D12Wsu95e		0	94	NA	8.67666	57.2671	NA	black (B)	0.140496	0.179193	0.302912	0.00316403	0.301997	0.00326122	0.164916	0.114171	0.00655828	0.950251	0.269399	0.00901926	-0.109861	0.294494	-0.391478	0.000104334	-0.338534	0.000902992	-0.280427	0.00647662	-0.254076	0.0139886	-0.361493	0.000370642	-0.219386	0.0346107	0.0797054	0.447575	0.00301744	0.977099	-0.0248933	0.812771	-0.0510045	0.627298	-0.0100974	0.923472	-0.0489371	0.641338	-0.16577	0.112284
ILMN_1215972	Syn2		0.22651	7	brown (F)	7.12579	47.0311	brown (F)	brown (F)	-0.156602	0.13386	0.188194	0.0708389	0.496986	4.03591e-07	0.504947	2.44971e-07	0.492553	5.30057e-07	0.654999	1.05947e-12	-0.542928	1.8835e-08	-0.478891	1.19903e-06	-0.593228	3.70584e-10	-0.172205	0.0988249	-0.487128	7.36103e-07	-0.429237	1.76121e-05	-0.228895	0.0273198	-0.081337	0.438303	0.061642	0.557222	0.115763	0.26916	0.0922057	0.379375	-0.0418886	0.690136	-0.0869679	0.407151	0.116307	0.2669
ILMN_1215981	BC047219	NM_201355.2	0.00497254	92	NA	7.64253	50.4417	NA	purple (T)	-0.296093	0.00395512	-0.267365	0.00957378	-0.155581	0.136446	-0.0162941	0.876806	0.0143312	0.89155	0.0259236	0.805172	-0.146503	0.161127	-0.0282453	0.788116	-0.0745175	0.477773	0.00837047	0.93653	0.0412148	0.694872	0.123467	0.238363	0.0710056	0.498821	0.0449394	0.668845	-0.0788068	0.452728	-0.0610474	0.561038	-0.0484973	0.644341	-0.0601835	0.566605	0.14108	0.177374	0.294267	0.00419509
ILMN_1216003	Padi6	NM_153106.1	0.679225	0	NA	6.89867	45.5321	NA	NA	-0.00770818	0.941543	-0.00953303	0.927737	-0.0651604	0.534899	0.0385105	0.713996	-0.022335	0.831713	-0.0271142	0.796414	0.00825652	0.937393	-0.053183	0.612646	-0.0954048	0.362989	0.0439543	0.675692	0.0962113	0.358928	0.155974	0.135446	0.134055	0.200163	0.184915	0.0759843	-0.120464	0.250064	-0.0451677	0.667261	-0.139917	0.18101	-0.118519	0.257849	0.00743652	0.9436	0.047248	0.652904
ILMN_1216007	Ndufa5	NM_026614.1	0	94	NA	12.8773	84.9921	NA	grey (V)	-0.0608755	0.562144	-0.00271304	0.979409	-0.0811794	0.439193	-0.183979	0.0775081	-0.108306	0.301423	0.0997575	0.341406	-0.0656518	0.531816	-0.0483511	0.645341	-0.148389	0.155743	-0.0863113	0.410715	-0.283197	0.00594742	-0.210096	0.0432473	-0.342233	0.000785826	-0.380244	0.000170191	-0.138703	0.184862	-0.375723	0.000206212	-0.288608	0.00502305	-0.0344227	0.743238	0.0491681	0.639763	0.0473584	0.652145
ILMN_1216015	Gmppa	NM_133708.1	0	94	NA	10.0272	66.1805	NA	blue (D)	0.0874352	0.404626	0.334327	0.00105546	0.359074	0.000408386	0.362063	0.000362218	0.170595	0.102066	0.355885	0.000463562	-0.247181	0.016909	-0.339265	0.000878668	-0.456802	4.17449e-06	0.00450011	0.965852	-0.27524	0.00758059	-0.0554775	0.597377	-0.0246121	0.814849	-0.300102	0.003471	-0.238989	0.0210498	-0.350701	0.000568031	-0.491417	5.68026e-07	-0.486453	7.66488e-07	-0.109797	0.294778	-0.0591751	0.573135
ILMN_1216020	Oas3	NM_145226.1	0.763571	0	NA	6.86639	45.3191	NA	NA	-0.192258	0.0648545	-0.0659603	0.529886	0.0403859	0.700714	0.0372664	0.722854	0.0656913	0.531569	0.105465	0.314357	-0.207022	0.0464731	-0.0669578	0.523668	-0.155102	0.13767	0.0496184	0.636697	-0.137288	0.189427	-0.057782	0.582214	-0.0966853	0.356554	0.0767403	0.464702	-0.104459	0.319023	-0.0155419	0.882451	-0.0456334	0.664037	0.0779772	0.457514	0.052323	0.618412	0.175861	0.0917618
ILMN_1216021	Ttyh1	NM_021324.3	0.00550579	93	NA	7.67097	50.6294	NA	green (P)	-0.189891	0.0682875	-0.162537	0.11956	0.0644282	0.539508	0.150636	0.149507	0.245437	0.0177261	0.0896745	0.392652	-0.127261	0.224131	0.0850878	0.417405	0.0395749	0.706447	0.0517928	0.621979	-0.0789338	0.451997	-0.0359433	0.732316	-0.00291991	0.977839	0.19975	0.0549009	0.126499	0.226944	0.348726	0.000613199	0.303315	0.00312204	0.189442	0.0689562	0.128665	0.21902	0.180797	0.0828675
ILMN_1216029	Cstf1	NM_024199.1	0	94	NA	10.8082	71.3355	NA	grey (W)	-0.353849	0.000502295	-0.35512	0.000477776	-0.207242	0.0462355	-0.310453	0.00245672	-0.15983	0.125928	-0.0907521	0.386966	-0.124886	0.232968	0.165398	0.113103	0.0918109	0.381428	-0.0362672	0.729996	-0.042851	0.683392	-0.0367551	0.726506	-0.100905	0.335854	0.0583483	0.578515	0.0706171	0.501179	0.00124437	0.990555	0.148715	0.154829	0.355802	0.000465092	-0.0320307	0.760524	0.287058	0.00527383
ILMN_1216035	Siat8e	NM_013666.1	0.687943	0	NA	6.89685	45.5201	NA	orange (M)	0.139664	0.181808	0.070166	0.503924	-0.00515882	0.960858	0.136637	0.191556	-0.00841622	0.936184	-0.107922	0.303152	0.0953003	0.363517	-0.0653802	0.533519	0.0618095	0.556149	0.316283	0.00201123	0.281253	0.00631456	0.247606	0.0167147	0.345982	0.0006814	0.0618046	0.55618	-0.0288138	0.783955	0.0568732	0.588173	-0.0617789	0.556345	-0.0990302	0.344955	-0.100726	0.336715	-0.0999629	0.340408
ILMN_1216036	Cnnm3		0.00718552	92	NA	7.54618	49.8058	NA	pink (H)	-0.0725374	0.489581	-0.145469	0.164138	-0.0479167	0.648315	-0.00797896	0.939493	0.0222796	0.832125	-0.154127	0.140193	0.11331	0.279504	0.287824	0.00514856	0.220061	0.0340445	0.0840809	0.422958	0.174841	0.0936913	0.188558	0.070286	0.142995	0.171505	0.217801	0.0359723	-0.0454846	0.665066	0.0973215	0.353383	0.129666	0.215426	0.00982927	0.925498	-0.0842162	0.422209	0.0929598	0.375473
ILMN_1216042	Apoe	NM_009696.2	0	94	NA	11.654	76.9182	orange (L)	orange (L)	-0.184298	0.0769865	-0.3035	0.00310294	-0.235397	0.0231228	-0.0251056	0.811204	-0.140415	0.179448	-0.333894	0.00107241	0.0135411	0.897496	0.215068	0.0384259	0.161433	0.122127	0.450102	5.99243e-06	0.552273	9.53169e-09	0.743977	1.29651e-17	0.6246	2.22351e-11	0.0183631	0.86131	-0.0761109	0.468383	-0.00940885	0.928676	-0.115799	0.269008	-0.263898	0.0105881	0.0491486	0.639896	0.205207	0.0484691
ILMN_1216046	C230052I12Rik	NM_178643.3	0.002093	94	NA	7.68911	50.7491	NA	pink (G)	0.443616	8.44225e-06	0.242816	0.0190179	-0.233294	0.0244153	-0.350011	0.000583434	-0.643169	3.60664e-12	-0.352792	0.000523543	0.451645	5.51735e-06	0.169914	0.103463	0.144889	0.165842	0.0846574	0.419773	0.15777	0.130947	-0.0496616	0.636403	-0.0351869	0.737743	-0.195243	0.0607263	-0.271674	0.00843266	-0.532863	3.83406e-08	-0.461156	3.28688e-06	-0.124285	0.235245	0.130245	0.213367	-0.384951	0.000138942
ILMN_1216072	Gtpbp4	NM_027000.2	0	94	NA	11.1612	73.6655	NA	NA	-0.0458376	0.662624	-0.0575162	0.583954	-0.0850507	0.417609	-0.0829223	0.429399	-0.0594012	0.571668	-0.084352	0.421458	0.0565202	0.590494	0.124907	0.23289	0.140812	0.178208	0.0835288	0.42602	-0.00684494	0.94808	-0.00107055	0.991874	-0.0906931	0.387276	0.196837	0.058611	0.0435232	0.678697	0.039028	0.710322	0.014659	0.889085	0.25768	0.0126444	-0.20681	0.0467024	0.106656	0.308892
ILMN_1216073	Rab3b	NM_023537.4	0.472071	1	NA	6.99486	46.167	NA	brown (F)	0.108924	0.298657	0.327162	0.0013698	0.422696	2.4342e-05	0.354668	0.000486379	0.310707	0.0024356	0.454124	4.82782e-06	-0.239085	0.0209964	-0.438379	1.10778e-05	-0.332751	0.00111834	-0.13135	0.209477	-0.31733	0.00193943	-0.343596	0.000746282	-0.142681	0.172457	-0.168378	0.106667	-0.0835991	0.42563	-0.0992423	0.343918	-0.0765727	0.465681	-0.22335	0.0313938	0.114963	0.272504	-0.138409	0.185804
ILMN_1216086	Park2	NM_016694.2	0.472031	0	NA	6.98334	46.091	NA	NA	-0.0616614	0.557098	-0.0418156	0.690649	-0.0152717	0.884481	0.0496507	0.636477	0.0105563	0.920005	0.0028354	0.978481	0.0141842	0.892656	0.0534881	0.610606	0.05714	0.586421	0.0495895	0.636894	0.0236042	0.822304	0.0461567	0.66042	0.0649701	0.536095	0.0146795	0.888931	-0.021082	0.841027	-0.0898427	0.391761	0.0151226	0.885601	0.042497	0.68587	0.147242	0.159003	0.0765811	0.465631
ILMN_1216089	Acp1	NM_021330.2	0.243948	4	NA	7.10014	46.8618	NA	NA	0.0949238	0.365425	0.0967516	0.356223	-0.0488503	0.64193	-0.0551102	0.599809	-0.114468	0.274587	0.0335804	0.749311	0.0476496	0.650146	-0.023954	0.819714	-0.0168817	0.8724	-0.0283826	0.787111	-0.0539326	0.607639	-0.0887986	0.39731	-0.143511	0.169948	-0.0214638	0.838187	-0.0147666	0.888276	-0.0785816	0.454024	-0.206105	0.0474732	-0.0602045	0.566469	0.0148412	0.887715	-0.112239	0.284106
ILMN_1216091	Wipi1	NM_145940.2	0	94	NA	8.5415	56.375	brown (F)	brown (F)	-0.027591	0.792913	0.333724	0.00107911	0.603635	1.5076e-10	0.439678	1.03601e-05	0.529352	4.88626e-08	0.641191	4.40338e-12	-0.428167	1.85783e-05	-0.472187	1.76711e-06	-0.471056	1.88511e-06	-0.371304	0.000248112	-0.544094	1.73198e-08	-0.43517	1.3056e-05	-0.352038	0.000539198	-0.136191	0.193024	-0.0114764	0.913059	0.0210994	0.840898	-0.00523076	0.960312	-0.272248	0.00829001	-0.12146	0.24614	-0.0498203	0.635324
ILMN_1216092	9530003J23Rik		0.648936	0	NA	6.91354	45.6303	NA	NA	0.076115	0.468359	0.0477159	0.649691	-0.0497982	0.635475	-0.0618916	0.555624	-0.00385043	0.97078	-0.0379344	0.718093	0.127305	0.22397	0.170589	0.102079	0.18774	0.071534	0.113716	0.277777	0.0305397	0.771358	-0.0099029	0.924942	-0.0579693	0.58099	0.0820825	0.434103	-0.0621853	0.553746	-0.0342175	0.744717	-0.042824	0.683581	0.0533245	0.611699	-0.0330354	0.753249	-0.0542224	0.605708
ILMN_1216096	4631426H08Rik	NM_133730.1	0.295313	3	NA	7.07959	46.7262	NA	NA	0.0378163	0.718934	0.0173357	0.868998	0.0181865	0.862631	-0.0393049	0.708359	0.0474878	0.651256	0.00819589	0.937851	0.0655221	0.532629	0.176547	0.0904834	0.0868909	0.407568	-0.112819	0.281607	-0.15956	0.126578	-0.141012	0.177585	-0.202588	0.0514738	0.213262	0.0401226	-0.0728148	0.487917	-0.000132852	0.998992	-0.0395152	0.70687	-0.0721755	0.491756	-0.202771	0.0512584	0.00592487	0.955051
ILMN_1216099	4930403J22Rik		0.158708	35	NA	7.21363	47.6109	NA	green (P)	-0.0715984	0.495234	-0.100603	0.337308	-0.0191673	0.855301	-0.0393333	0.708158	0.145728	0.16338	0.0116061	0.91208	-0.0238415	0.820547	0.173088	0.0970809	0.17071	0.101833	-0.0765396	0.465874	-0.136026	0.193567	-0.0840801	0.422962	-0.19689	0.0585416	0.152984	0.143192	0.367619	0.000288916	0.409405	4.60404e-05	0.239705	0.0206559	0.275472	0.0075278	-0.140543	0.179048	0.0535115	0.61045
ILMN_1216110	Slc35d3	XM_125515.3	0.399323	13	NA	7.04822	46.5191	NA	orange (L)	-0.150605	0.149593	-0.157217	0.13232	-0.120002	0.251899	0.0112447	0.914807	-0.155131	0.137596	-0.116342	0.266756	-0.0795643	0.448381	-0.0672496	0.521857	-0.0511423	0.626367	0.144377	0.16736	0.178643	0.0866612	0.293069	0.00435943	0.284176	0.00576977	-0.166137	0.111478	0.0487505	0.642612	-0.0969086	0.355439	-0.0722694	0.491191	-0.131423	0.209221	0.165841	0.112128	0.159762	0.126093
ILMN_1216116	Smarcd2	NM_031878.1	0	94	NA	11.707	77.2675	grey (V)	grey (V)	-0.419765	2.80808e-05	-0.477809	1.27724e-06	-0.408221	4.86687e-05	-0.303369	0.00311644	-0.148335	0.155897	-0.183049	0.0790445	-0.123437	0.23848	0.201708	0.0525168	0.029103	0.78184	0.131853	0.207722	0.120206	0.251088	0.241078	0.0199188	0.0801591	0.444985	0.049362	0.638442	-0.17951	0.0851179	-0.18315	0.0788771	-0.114064	0.276299	0.0976329	0.351838	0.186139	0.0740297	0.43873	1.08793e-05
ILMN_1216122	Mrpl48	NM_026971.2	0	94	NA	11.1121	73.3411	NA	brown (F)	-0.278276	0.00691588	-0.0587704	0.575766	0.12246	0.242242	0.1145	0.274454	0.326479	0.00140384	0.340458	0.00084022	-0.376764	0.000197341	-0.157252	0.132232	-0.308167	0.0026544	-0.187178	0.0724024	-0.395663	8.65554e-05	-0.111732	0.286298	-0.341145	0.000818758	-0.291469	0.00458787	-0.142266	0.173722	-0.164097	0.116005	-0.158511	0.129124	-0.110983	0.289561	-0.00399462	0.969686	0.274876	0.00766397
ILMN_1216133	Igsf1	NM_183335.1	0.635285	0	NA	6.91628	45.6483	NA	NA	0.05033	0.631865	-0.0414021	0.693554	-0.174066	0.0951789	-0.234451	0.023697	-0.131638	0.20847	-0.225011	0.0301228	0.0970185	0.354891	0.0435055	0.67882	0.111545	0.287112	0.0879248	0.40199	0.13752	0.188672	0.0785236	0.454358	0.0911342	0.384962	-0.0622937	0.553053	0.0569545	0.587639	-0.0104389	0.920892	0.0780346	0.457182	0.0874455	0.40457	0.157224	0.132303	-0.0221802	0.832863
ILMN_1216136	Cbfa2t3h		0.00202634	94	NA	7.86749	51.9264	NA	NA	-0.131772	0.208004	-0.0886588	0.398057	0.0119058	0.909819	0.0686461	0.513229	0.195327	0.0606138	0.065505	0.532736	-0.162719	0.119141	-0.046058	0.661102	-0.109864	0.294483	-0.0417306	0.691245	0.0224558	0.830817	0.0324808	0.757262	0.0892864	0.394712	0.206038	0.0475469	0.0342237	0.744672	0.183214	0.0787695	0.109551	0.295868	-0.0651677	0.534853	0.0980203	0.349921	0.0979434	0.350301
ILMN_1216142	MAp19	XM_358353.1	0.0951981	78	NA	8.3464	55.0873	NA	NA	0.0114975	0.912899	0.0146766	0.888953	0.000381213	0.997106	-0.0351475	0.738026	-0.0244164	0.816295	0.0203448	0.846517	-0.0213832	0.838786	-0.0232132	0.8252	0.00820484	0.937784	0.129856	0.214748	-0.0394979	0.706992	-0.0480232	0.647585	-0.0140952	0.893325	0.0385817	0.71349	0.0125595	0.90489	0.0630631	0.548152	0.102253	0.329404	0.178481	0.086952	0.148634	0.155054	-0.00995117	0.924577
ILMN_1216143	Rnf11	NM_013876.2	0.0109049	87	green (O)	9.83236	64.8948	green (O)	green (O)	0.123012	0.240112	0.173477	0.09632	0.198016	0.0570859	0.172385	0.0984665	0.286868	0.00530534	0.148064	0.156662	-0.0654872	0.532848	-0.253853	0.0140758	-0.0629525	0.548855	-0.103976	0.321277	-0.028677	0.784955	-0.0728337	0.487804	-0.0465054	0.658015	-0.185154	0.0755991	0.77146	1.45427e-19	0.69666	8.86635e-15	0.276735	0.00724657	-0.0136963	0.896327	-0.17848	0.0869527	-0.175066	0.0932632
ILMN_1216149	Gstm3	NM_010359.1	0.705354	0	NA	6.88884	45.4672	NA	yellow (A)	0.378589	0.000182641	0.349792	0.000588428	0.0540467	0.606879	0.0795712	0.448342	-0.121406	0.246352	0.0293126	0.780308	0.218664	0.0352253	-0.0341903	0.744913	0.0081568	0.938147	-0.00667113	0.949396	-0.00379762	0.971181	-0.148338	0.155888	-0.0642951	0.540348	0.0602161	0.566394	-0.0364951	0.728365	-0.0898682	0.391626	-0.140868	0.178034	-0.0316731	0.763118	-0.0696785	0.506899	-0.350862	0.000564481
ILMN_1216167	Syf2	NM_026780.1	0	94	NA	11.2159	74.0263	NA	lilac (J)	-0.115934	0.268448	-0.00221246	0.983208	0.0849552	0.418134	0.240142	0.0204186	0.136345	0.192514	0.0852415	0.416561	-0.200513	0.0539618	-0.00916019	0.930556	-0.214291	0.0391481	0.314393	0.00214693	-0.0167336	0.87351	0.291635	0.00456368	0.224771	0.0303043	-0.18801	0.0711205	-0.292394	0.0044545	-0.30361	0.00309158	-0.463543	2.87904e-06	-0.445489	7.65246e-06	-0.0712325	0.497447	0.162925	0.118669
ILMN_1216168	1500001A10Rik	NM_026886.1	0.70702	0	NA	6.89024	45.4765	NA	NA	-0.207133	0.0463533	-0.162801	0.118953	-0.0269081	0.797928	0.0672252	0.522008	0.0138226	0.895377	-0.0144697	0.890508	-0.0653409	0.533766	0.0548845	0.601307	0.0624748	0.551898	0.072258	0.491259	0.0672989	0.521551	0.118536	0.257779	0.062502	0.551724	-0.0580841	0.58024	-0.00548423	0.958391	-0.0228774	0.827689	0.0222208	0.832561	0.0113483	0.914025	0.00714195	0.94583	0.17841	0.0870789
ILMN_1216174	Parp16	NM_177460.3	1.33e-05	94	NA	8.05201	53.1443	NA	blue (E )	-0.363528	0.000341387	-0.18217	0.0805193	0.151499	0.147162	0.224597	0.0304359	0.353618	0.000506872	0.310636	0.00244149	-0.425635	2.10653e-05	-0.0600506	0.567463	-0.21416	0.0392709	0.143496	0.169995	-0.220995	0.033273	-0.00906952	0.931242	-0.0475115	0.651094	0.148687	0.154906	0.00663743	0.949652	0.180831	0.0828095	0.111535	0.287154	0.0620342	0.554712	-0.169091	0.10517	0.349218	0.000601649
ILMN_1216178	Lmbr1		0.169613	31	NA	7.19316	47.4758	NA	green (P)	0.044778	0.669964	0.0169987	0.871523	0.0526157	0.616447	0.022739	0.828716	0.0745059	0.477841	0.0293993	0.779675	-0.00672247	0.949008	-0.135901	0.19398	-0.0352785	0.737085	-0.240868	0.0200301	-0.0499866	0.634195	-0.123142	0.239612	-0.0746235	0.477145	-0.0395419	0.706681	0.280673	0.00642802	0.320772	0.00171938	0.26661	0.00978708	0.180724	0.0829934	-0.0609388	0.561736	-0.0753617	0.472785
ILMN_1216182	2810439F02Rik	NM_028341.1	0.037754	84	NA	7.45309	49.1913	NA	orange (L)	-0.224723	0.0303402	-0.313746	0.00219525	-0.2004	0.0540997	-0.154577	0.139025	-0.060617	0.563808	-0.186417	0.0735917	-0.0410149	0.696279	0.139953	0.180898	0.0996851	0.341758	0.247454	0.0167842	0.264859	0.0102982	0.301193	0.00334881	0.252311	0.0146911	0.0812475	0.438808	0.13384	0.200892	0.202664	0.051384	0.210994	0.0423414	0.117702	0.261165	0.116732	0.265146	0.234558	0.023631
ILMN_1216183	Ccl27	NM_011336.1	0	94	NA	9.84785	64.9971	NA	green (N)	-0.046695	0.656708	0.0281884	0.788533	0.13511	0.196612	0.248363	0.0163741	0.270826	0.00864742	0.184572	0.0765397	-0.0510767	0.62681	0.200124	0.0544391	-0.0116007	0.912121	-0.0212068	0.840099	-0.134688	0.198028	-0.00461561	0.964977	-0.0970057	0.354955	0.353173	0.000515782	-0.157202	0.132358	-0.0218275	0.835483	-0.186095	0.0741	-0.247799	0.0166272	-0.16941	0.104505	0.0750991	0.474334
ILMN_1216198	Xpo5	NM_028198.1	0	94	NA	8.53002	56.2993	NA	green (R)	-0.0585554	0.577166	-0.156893	0.133129	-0.171566	0.100101	-0.218929	0.0349989	-0.186132	0.0740416	-0.0741313	0.480064	0.0811813	0.439183	0.120329	0.250597	0.130585	0.212165	-0.256673	0.0130084	-0.0427101	0.684378	-0.215156	0.0383449	-0.251295	0.0151091	0.13406	0.200146	0.154226	0.139934	0.137396	0.189076	0.240727	0.0201049	0.356607	0.000450505	0.0392706	0.708602	0.0405103	0.699836
ILMN_1216204	Mybbp1a		0	94	NA	8.31472	54.8782	grey (W)	grey (W)	-0.419984	2.77844e-05	-0.426814	1.98715e-05	-0.326319	0.00141189	-0.216267	0.0373327	-0.070881	0.499576	-0.0767607	0.464583	-0.191954	0.0652877	0.185625	0.0748452	-0.00647213	0.950904	0.235059	0.0233264	-0.0780878	0.456874	0.0685846	0.513608	-0.0956899	0.36155	0.00537807	0.959195	-0.16925	0.104838	-0.115236	0.27136	0.0960879	0.359547	0.34847	0.000619275	0.150574	0.149678	0.424355	2.24388e-05
ILMN_1216206	Fbxl6		0	94	NA	9.74471	64.3163	NA	pink (G)	0.173244	0.0967762	0.0905985	0.387774	-0.0168082	0.872951	-0.0377769	0.719215	0.00512607	0.961106	-0.0639472	0.542546	0.282583	0.00606126	0.179212	0.0856456	0.260551	0.0116555	-0.118479	0.258011	0.0176207	0.866864	0.0106622	0.919205	-0.0784421	0.454828	0.0831914	0.427898	-0.0382307	0.715985	-0.0468866	0.655389	-0.0888386	0.397097	-0.134848	0.197489	-0.0712809	0.497153	-0.16379	0.116697
ILMN_1216210	Dock3	NM_153413.1	0.151989	15	NA	7.18401	47.4154	NA	NA	-0.0639395	0.542595	-0.148615	0.155109	-0.20557	0.0480647	-0.103227	0.324795	-0.115975	0.268278	-0.0995317	0.342505	0.037594	0.720518	0.0979226	0.350404	0.0848793	0.418551	0.0670654	0.523	0.139287	0.183003	0.156867	0.133195	0.14232	0.173558	0.0770585	0.462847	-0.106149	0.311213	-0.0977763	0.351128	-0.0923111	0.378828	-0.125034	0.232411	-0.0947563	0.366275	0.0558665	0.594805
ILMN_1216211	Psmd12	NM_025894.1	0.060457	83	NA	7.74224	51.0998	green (O)	green (O)	-0.00403674	0.969367	-0.0817582	0.435927	-0.121133	0.247422	-0.151389	0.147461	0.00471196	0.964246	-0.17106	0.101121	0.117824	0.260668	0.0216429	0.836855	0.191338	0.066173	-0.061105	0.560668	0.0826036	0.431181	-0.0423951	0.686584	0.0217981	0.835702	0.0392201	0.70896	0.684271	3.99405e-14	0.569045	2.66002e-09	0.41897	2.91831e-05	0.291592	0.00456987	-0.119374	0.254405	-0.0271355	0.796257
ILMN_1216212	Foxd3	NM_010425.1	0.603503	1	NA	6.93882	45.7971	NA	NA	0.0387093	0.712584	0.0372344	0.723083	0.0446723	0.670698	0.0846316	0.419915	-0.018563	0.859815	0.0298833	0.776142	0.00767792	0.941772	0.0133695	0.898788	0.00594682	0.954885	0.0567477	0.588998	0.0601806	0.566623	-0.014169	0.892771	0.0525241	0.617062	0.117636	0.261438	-0.0687378	0.512666	-0.0614024	0.558758	-0.105421	0.314558	-0.136139	0.193193	0.120681	0.249203	-0.0481375	0.646802
ILMN_1216213	Incenp	NM_016692.1	0	94	grey (U)	9.65296	63.7108	grey (U)	grey (U)	-0.33823	0.000913291	-0.574453	1.73563e-09	-0.625642	2.01433e-11	-0.645326	2.89628e-12	-0.480238	1.10805e-06	-0.387997	0.000121646	0.0941649	0.369288	0.339448	0.000872665	0.227192	0.0285202	0.0749571	0.475172	0.228178	0.0278198	0.119846	0.252521	0.0359995	0.731912	0.126898	0.225467	-0.0726278	0.489038	-0.17877	0.0864342	0.11036	0.292297	0.216758	0.0368933	0.164054	0.116102	0.313874	0.00218567
ILMN_1216215	BC036718		0	94	yellow (A)	10.3917	68.5865	yellow (A)	yellow (A)	0.736744	3.84791e-17	0.631823	1.11187e-11	0.240848	0.0200404	0.232284	0.0250578	-0.0637781	0.543616	-0.0742914	0.479113	0.469544	2.05451e-06	-0.217492	0.0362435	0.142214	0.173881	-0.0934202	0.373102	0.203199	0.0507587	-0.0465821	0.657486	0.178313	0.0872547	-0.371885	0.000242185	0.178782	0.086412	-0.0269351	0.79773	-0.171552	0.100129	-0.362706	0.000352933	-0.0970031	0.354968	-0.712049	1.22531e-15
ILMN_1216220	A930024E05Rik	NM_175405.2	0.0947582	38	NA	7.25258	47.868	NA	orange (L)	-0.310652	0.00244017	-0.320436	0.00173981	-0.0880068	0.401549	0.0059611	0.954776	0.138532	0.185409	-0.0671183	0.522672	-0.122689	0.241359	0.271681	0.00843098	0.0934939	0.372724	0.193301	0.0633875	0.135224	0.196233	0.341947	0.000794367	0.249822	0.0157334	0.184364	0.0768775	-0.0948869	0.365612	0.0192494	0.854687	-0.000709418	0.994615	-0.197647	0.0575594	-0.068254	0.515644	0.319615	0.00179072
ILMN_1216226	Cbln2	NM_172633.1	0.425812	2	NA	7.0159	46.3059	NA	NA	-0.229919	0.0266186	-0.230044	0.0265341	-0.105816	0.31274	0.0279732	0.790111	0.0358633	0.732889	-0.00879782	0.933297	-0.23151	0.0255597	-0.102515	0.32816	-0.104272	0.319893	-0.0147545	0.888367	0.132208	0.206489	0.202915	0.0510907	0.167944	0.107586	0.128686	0.218944	0.0712895	0.497101	0.15078	0.149115	0.075853	0.469896	0.0391847	0.709211	0.0369508	0.725107	0.177592	0.0885613
ILMN_1216228	Col17a1	NM_007732.1	0	94	yellow (A)	10.9423	72.2207	yellow (A)	yellow (A)	0.794383	2.06931e-21	0.572624	2.00694e-09	0.016611	0.874429	-0.0926953	0.376839	-0.361623	0.000368708	-0.295006	0.00409646	0.746712	8.51077e-18	0.341668	0.00080277	0.442204	9.08819e-06	-0.0743869	0.478547	0.0738871	0.481516	-0.150952	0.148647	-0.20024	0.0542963	0.0174054	0.868477	-0.18201	0.0807901	-0.275663	0.00748475	-0.414533	3.61188e-05	-0.250884	0.0152812	-0.25848	0.0123618	-0.70486	3.13778e-15
ILMN_1216231	Scoc	XM_134455.1	0.0452728	86	NA	7.81335	51.5691	green (O)	green (O)	-0.0708177	0.49996	-0.160603	0.124086	-0.0682297	0.515794	-0.129476	0.216108	0.151863	0.146183	-0.081629	0.436655	0.0196056	0.852029	0.00425646	0.9677	0.12643	0.227197	-0.109194	0.297455	0.0620957	0.554318	-0.0349288	0.739597	0.0240453	0.819039	0.0520022	0.620569	0.732547	7.11833e-17	0.703496	3.73881e-15	0.598277	2.40518e-10	0.388618	0.000118374	0.0453496	0.666001	0.015024	0.886342
ILMN_1216233	Sart3	NM_016926.1	0.00287954	94	NA	7.67316	50.6439	NA	grey (V)	-0.338848	0.00089245	-0.338287	0.00091136	-0.208393	0.0450104	-0.191637	0.0657419	-0.107086	0.306935	0.0382377	0.715935	-0.233626	0.0242076	0.0975098	0.352448	-0.0722217	0.491478	0.18331	0.0786101	0.00218592	0.983409	0.0804931	0.443085	-0.0366634	0.727161	-0.0550781	0.600022	-0.159936	0.125674	-0.172936	0.0973791	-0.0699541	0.505215	0.0616478	0.557185	0.0728907	0.487463	0.289064	0.00495129
ILMN_1216238	4921537P18Rik	NM_026256.1	0.742468	0	NA	6.8697	45.3409	NA	NA	0.079135	0.450842	0.0624025	0.552359	0.041118	0.695553	-0.0270203	0.797104	0.0201046	0.848307	-0.0416289	0.69196	0.0488361	0.642027	0.0609218	0.561846	0.0334993	0.749897	-0.0200239	0.848908	-0.0465099	0.657984	-0.0919516	0.380696	-0.100359	0.338486	0.00807076	0.938798	0.00630542	0.952167	0.0400902	0.702802	0.0418957	0.690086	0.0893568	0.394338	0.0569855	0.587435	-0.0573429	0.58509
ILMN_1216249	LOC208744	XM_145764.2	0.627126	0	NA	6.92065	45.6772	NA	NA	0.106395	0.310083	0.0425943	0.685188	-0.0123581	0.906408	-0.0374388	0.721624	-0.0674381	0.520688	-0.0506044	0.630005	0.116297	0.266944	0.0666906	0.525331	0.0699918	0.504985	-0.0274707	0.793796	0.100065	0.339911	-0.0489603	0.64118	0.031866	0.761718	0.018712	0.858701	-0.0734534	0.484099	-0.112073	0.284822	-0.0460857	0.66091	-0.12494	0.232766	0.0664731	0.526685	-0.0884616	0.399111
ILMN_1216262	Bmpr1b	NM_007560.3	0.711166	0	NA	6.88441	45.438	NA	NA	0.0844836	0.420732	-0.0124725	0.905546	-0.131079	0.210427	-0.124807	0.233266	-0.126903	0.225449	-0.0704606	0.50213	0.0826703	0.430807	0.00979786	0.925736	0.0531781	0.612679	0.158894	0.128191	0.0352479	0.737304	-0.0711423	0.497992	0.0137444	0.895966	-0.0681901	0.516038	0.0270947	0.796557	0.0187622	0.858326	0.169559	0.104197	0.236919	0.0222237	0.157857	0.130733	-0.097083	0.35457
ILMN_1216269	Tulp1	NM_021478.1	0.0167573	90	NA	7.46895	49.296	NA	NA	-0.151255	0.147822	-0.179515	0.0851095	-0.121027	0.247841	0.0115358	0.912611	0.0749029	0.475492	-0.0846313	0.419917	-0.0493928	0.638232	0.20593	0.0476658	0.0631858	0.547372	0.156794	0.133377	0.0788874	0.452264	0.221815	0.032608	0.047231	0.65302	-0.0411159	0.695568	-0.0603609	0.56546	-0.0118965	0.909889	-0.0790593	0.451276	0.0116743	0.911566	0.00169094	0.987166	0.158922	0.128122
ILMN_1216279	Irf6	NM_016851.1	0	94	pink (G)	11.1207	73.3981	pink (I)	pink (I)	0.3465	0.000668024	-0.116609	0.265654	-0.564463	3.79636e-09	-0.513357	1.42566e-07	-0.609265	9.14161e-11	-0.839056	8.67431e-26	0.87365	3.21701e-30	0.764669	4.66756e-19	0.878417	6.24215e-31	0.218099	0.0357133	0.543782	1.77136e-08	0.360103	0.000391928	0.198502	0.0564664	0.0842758	0.421879	-0.0430992	0.681657	-0.154554	0.139084	-0.102702	0.327274	0.0263087	0.802337	-0.0750902	0.474386	-0.237871	0.0216771
ILMN_1216280	Clm6	NM_199225.1	0.575535	0	NA	6.9414	45.8141	NA	NA	-0.127195	0.224374	-0.075649	0.471095	-0.00241174	0.981695	-0.0915849	0.382606	-0.0105381	0.920143	0.0222739	0.832167	-0.114186	0.275783	-0.0369001	0.725469	-0.0745065	0.477838	-0.0352726	0.737127	0.0417277	0.691266	0.0301131	0.774466	0.0724036	0.490384	0.0303475	0.772758	-0.0463046	0.6594	-0.0533594	0.611466	0.102884	0.326415	0.00573681	0.956476	0.0582729	0.579007	0.11465	0.273823
ILMN_1216281	Map4k5	NM_201519.1	0.482096	0	NA	6.97728	46.0509	NA	NA	0.0873169	0.405264	-0.0564887	0.590702	-0.170689	0.101875	-0.192924	0.063914	-0.157824	0.130814	-0.115524	0.270157	0.0505649	0.630272	-0.121252	0.246956	-0.0139407	0.894488	0.0723628	0.490629	0.096596	0.357001	-0.0200075	0.849031	0.0597777	0.569229	-0.114917	0.272698	0.0772713	0.461608	0.0248001	0.81346	0.111002	0.289482	0.0830905	0.42846	0.0869303	0.407355	-0.0947963	0.366072
ILMN_1216285	Creb3	NM_013497.1	0	94	NA	10.8344	71.5087	black (B)	black (B)	0.594775	3.24868e-10	0.663544	4.22582e-13	0.440946	9.70189e-06	0.376456	0.000199928	0.0678773	0.51797	0.209037	0.0443368	0.197119	0.0582427	-0.212966	0.0404064	-0.135907	0.193961	-0.036575	0.727793	-0.0779185	0.457854	-0.196488	0.0590689	-0.0239151	0.820002	-0.19655	0.0589876	-0.106751	0.308461	-0.153773	0.141116	-0.297135	0.0038238	-0.431851	1.54464e-05	-0.105415	0.314588	-0.590985	4.47988e-10
ILMN_1216292	Chd1l	NM_026539.1	0.401269	3	NA	7.02608	46.373	NA	orange (M)	-0.0171226	0.870594	-0.166917	0.109784	-0.201384	0.0529059	-0.0501361	0.63318	-0.0966374	0.356793	-0.275876	0.00743673	0.127387	0.22367	0.0819721	0.434724	0.163973	0.116284	0.109744	0.295014	0.243101	0.018874	0.249239	0.0159868	0.291657	0.00456045	0.00287603	0.978172	0.076067	0.46864	0.112168	0.284413	0.138106	0.186778	0.0873441	0.405118	0.110702	0.290792	0.0506088	0.629975
ILMN_1216295	Rad23a	NM_009010.2	4e-05	94	NA	8.14358	53.7487	NA	NA	0.0308615	0.769016	-0.035595	0.734813	-0.158085	0.13017	-0.181009	0.0825008	-0.268762	0.00918993	-0.185811	0.0745495	0.13989	0.181096	0.159142	0.127588	0.159739	0.126148	0.104464	0.318996	0.116337	0.266777	0.129265	0.216862	0.161212	0.122646	-0.0621939	0.553691	-0.15879	0.128444	-0.309859	0.00250677	-0.143693	0.169403	-0.0802795	0.4443	0.0678762	0.517976	-0.0345863	0.74206
ILMN_1216300	Sult1e1	NM_023135.1	0.702368	0	NA	6.88468	45.4397	NA	NA	-0.0327258	0.755488	0.0482217	0.646226	0.119109	0.25547	0.0372223	0.723169	0.170868	0.10151	0.173238	0.0967864	-0.105975	0.31201	0.0050255	0.961868	-0.091437	0.383378	-0.144921	0.165747	-0.25367	0.0141476	-0.188607	0.0702116	-0.197457	0.0578045	0.0508632	0.628253	-0.00574242	0.956434	0.0116044	0.912093	-0.00185413	0.985927	-0.0317508	0.762554	0.0546923	0.602583	0.00863408	0.934536
ILMN_1216301	Impdh1	NM_011829.2	0	94	NA	9.1779	60.5753	black (B)	black (B)	0.580155	1.09724e-09	0.59056	4.64327e-10	0.272696	0.00818033	0.149554	0.152489	-0.113733	0.277702	0.0454215	0.665503	0.351931	0.000541446	-0.0541302	0.606322	0.127685	0.222582	-0.0455118	0.664878	-0.21842	0.0354358	-0.372575	0.000235322	-0.211516	0.0418221	-0.201402	0.0528843	-0.101287	0.334017	-0.229672	0.0267865	-0.188007	0.0711251	-0.0394604	0.707258	-0.0839177	0.423862	-0.546577	1.44723e-08
ILMN_1216302	Gpr85		0.431198	3	NA	7.01058	46.2707	NA	NA	0.21352	0.0398769	0.204276	0.0495203	0.0523222	0.618418	-0.0528883	0.614619	-0.0688957	0.511695	0.0109363	0.917136	0.128561	0.219395	0.032572	0.756601	-0.0477071	0.649752	0.152126	0.145477	-0.0751207	0.474206	-0.071805	0.493987	-0.151526	0.147091	0.00995601	0.92454	-0.111578	0.286969	-0.160151	0.12516	-0.250947	0.0152549	-0.180686	0.083059	-0.12056	0.249685	-0.217463	0.0362683
ILMN_1216308	Zfp574	NM_175477.2	0	94	NA	10.9672	72.385	NA	NA	-0.218683	0.0352094	-0.163984	0.116259	-0.0446419	0.670909	-0.0884515	0.399165	0.0949095	0.365497	0.128772	0.218635	-0.202564	0.0515013	-0.0785644	0.454123	-0.159959	0.125621	-0.0434215	0.679406	-0.0373125	0.722525	0.0308864	0.768835	-0.0612376	0.559816	-0.0776106	0.459638	-0.0727602	0.488244	-0.0239569	0.819693	-0.00639255	0.951507	0.0387145	0.712547	0.239304	0.0208756	0.19527	0.0606899
ILMN_1216322	Hmgcs2	NM_008256.2	0	94	NA	11.5573	76.2795	orange (M)	orange (M)	-0.0763132	0.467198	-0.256124	0.0132104	-0.29757	0.00377021	-0.0846077	0.420047	-0.0767439	0.464681	-0.332974	0.00110924	0.0892332	0.394995	0.0672874	0.521622	0.128791	0.218567	0.324189	0.00152355	0.610132	8.45644e-11	0.618056	4.10313e-11	0.659354	6.65657e-13	0.0402241	0.701856	-0.00888853	0.932611	0.0468687	0.655512	-0.0242276	0.81769	-0.335573	0.00100802	0.158621	0.128856	0.0801302	0.44515
ILMN_1216326	V1rg10	NM_134232.1	0.248547	4	NA	7.10448	46.8905	NA	NA	0.0847824	0.419085	0.129833	0.21483	0.0579734	0.580963	0.108447	0.300791	0.0898645	0.391646	0.217463	0.0362689	-0.044325	0.673112	-0.162718	0.119144	-0.122061	0.243795	-0.194198	0.0621468	-0.149558	0.152476	-0.235489	0.0230672	-0.125563	0.230427	-0.0382961	0.715519	0.0190918	0.855864	-0.00191627	0.985455	-0.111738	0.286273	-0.161881	0.121081	-0.066638	0.525658	-0.15541	0.136881
ILMN_1216334	Adrbk2	NM_177078.2	0.712086	0	NA	6.88672	45.4532	NA	NA	-0.167865	0.107754	-0.0721772	0.491746	0.0640088	0.542157	0.00923716	0.929974	0.0857121	0.413984	0.116979	0.26413	-0.177477	0.088771	-0.0372739	0.722801	-0.104083	0.320777	0.0167125	0.873668	-0.109595	0.295673	-0.0367841	0.726298	0.00491755	0.962687	-0.0953847	0.36309	-0.0173473	0.868911	-0.0422011	0.687943	-0.0299464	0.775682	-0.015421	0.883359	0.100093	0.339776	0.180847	0.0827812
ILMN_1216335	BC003236		0	94	NA	9.42258	62.1903	NA	blue (D)	0.138605	0.185177	0.239182	0.0209428	0.360393	0.000387387	0.392617	9.91897e-05	0.250352	0.0155063	0.223812	0.0310358	-0.0719339	0.49321	-0.29712	0.00382574	-0.0953364	0.363335	-0.0389469	0.710897	0.0350079	0.739029	0.0273215	0.794891	0.130842	0.21126	-0.331571	0.00116765	0.141621	0.175703	0.109212	0.297373	0.0749017	0.475499	-0.193852	0.0626225	-0.123344	0.238835	-0.166481	0.110729
ILMN_1216337	Sla		0.16924	11	NA	7.16332	47.2788	NA	NA	0.0314577	0.764682	0.0861055	0.411836	0.0602917	0.565906	0.0166844	0.873879	0.125422	0.230954	0.164791	0.114449	-0.138562	0.185313	-0.255643	0.0133896	-0.224212	0.0307291	0.0522862	0.61866	-0.0696028	0.507362	0.0065724	0.950144	-0.0419763	0.68952	-0.0572407	0.58576	-0.0830235	0.428834	-0.00665426	0.949524	-0.0227397	0.82871	-0.0384699	0.714284	-0.219063	0.0348852	-0.0595543	0.570675
ILMN_1216358	Zp2	NM_011775.2	0.754786	0	NA	6.86699	45.323	NA	NA	0.213882	0.0395332	0.228043	0.0279153	0.14899	0.154057	0.182296	0.0803063	0.0299093	0.775953	0.0131571	0.900387	0.154199	0.140005	0.0177691	0.865753	0.128647	0.219087	0.0378778	0.718496	0.0251577	0.810819	-0.0157706	0.880734	0.0275474	0.793233	-0.10438	0.319387	-0.0557078	0.595853	-0.0344982	0.742695	-0.131121	0.210278	-0.140663	0.178672	-0.0686287	0.513337	-0.199839	0.0547903
ILMN_1216368	B3gnt5	NM_054052.2	0.00275956	93	NA	7.69118	50.7628	NA	NA	-0.132181	0.206584	-0.195828	0.0599425	-0.19291	0.0639346	-0.060273	0.566027	-0.0542433	0.605569	-0.135325	0.195895	0.0444196	0.672454	0.0494842	0.63761	0.111383	0.287818	0.0392558	0.708707	0.102306	0.329153	0.12372	0.237397	0.0688582	0.511925	0.016595	0.874549	0.125477	0.230749	0.15669	0.133639	0.220011	0.0340862	0.149308	0.153171	0.0186612	0.859082	0.103346	0.324232
ILMN_1216374	Chst7	NM_021715.1	0.0295819	86	NA	7.79109	51.4222	orange (M)	orange (M)	-0.172783	0.09768	-0.296571	0.00389448	-0.26203	0.0111727	-0.0837096	0.425016	-0.113527	0.278578	-0.216272	0.0373285	-0.0694144	0.508515	-0.0746222	0.477152	0.0147454	0.888435	0.255142	0.0135789	0.5028	2.80624e-07	0.504224	2.56478e-07	0.588397	5.56616e-10	-0.0707295	0.500495	0.0644939	0.539093	0.0484045	0.644976	0.0704852	0.50198	-0.0420811	0.688785	0.190838	0.066898	0.136852	0.190851
ILMN_1216378	Ingaprp	NM_013893.1	0.7059	0	NA	6.88261	45.4261	NA	NA	0.192188	0.0649541	0.119953	0.252092	0.054885	0.601303	-0.0533631	0.611441	-0.0743567	0.478726	-0.147848	0.157275	0.215793	0.0377617	0.104461	0.319012	0.201031	0.0533312	-0.111893	0.285602	0.0102504	0.922316	-0.0231359	0.825773	-0.0494346	0.637948	-0.0960005	0.359986	0.0602496	0.566178	0.0530895	0.613272	0.0979538	0.350249	0.0886366	0.398175	-0.0598611	0.568689	-0.175325	0.0927722
ILMN_1216382	Aco1	NM_007386.1	0.0385538	86	NA	8.03744	53.0481	NA	green (O)	0.172196	0.098843	0.0634458	0.545722	-0.105354	0.314869	-0.138253	0.186304	-0.220299	0.0338462	-0.146512	0.161102	0.17695	0.0897379	-0.0402029	0.702006	0.12977	0.215055	-0.211322	0.0420139	0.01768	0.86642	-0.14982	0.151752	-0.0588334	0.575356	-0.110685	0.290869	0.355853	0.000464158	0.226271	0.0291882	0.255678	0.0133766	0.275953	0.00741949	0.0727821	0.488113	-0.248509	0.0163086
ILMN_1216386	Cd86	NM_019388.2	0.145937	15	NA	7.18209	47.4027	NA	orange (L)	-0.160346	0.124696	-0.152422	0.144687	0.00161992	0.987705	0.109802	0.294758	0.111052	0.289262	-0.00170143	0.987086	-0.171621	0.0999915	-0.040038	0.703171	-0.107303	0.305949	0.172349	0.0985389	0.145897	0.162886	0.297071	0.00383181	0.234789	0.0234905	0.0768261	0.464201	-0.0216396	0.83688	0.124553	0.234228	0.0965583	0.357189	-0.0958356	0.360816	0.0492978	0.638879	0.132914	0.204054
ILMN_1216388	Ube1dc1	NM_025692.1	0	94	NA	11.4863	75.8108	NA	green (R)	-0.17888	0.0862364	0.00789914	0.940097	0.154304	0.139733	-0.0182171	0.862402	0.133525	0.201963	0.226908	0.028725	-0.231265	0.0257207	-0.159006	0.127917	-0.260267	0.0117501	-0.214003	0.0394194	-0.325091	0.00147531	-0.304259	0.00302561	-0.312149	0.00231882	-0.00823506	0.937555	-0.0853116	0.416177	-0.0565679	0.59018	0.0818315	0.435514	0.288426	0.00505194	0.0751636	0.473953	0.218334	0.0355097
ILMN_1216394	Pdcd6ip		0.00022663	94	NA	7.90444	52.1703	NA	yellow (A)	0.410187	4.4379e-05	0.331999	0.00114953	-0.0325417	0.756821	-0.123991	0.236363	-0.372811	0.000233016	-0.151887	0.146119	0.361654	0.000368235	-0.0757205	0.470674	0.0603772	0.565354	-0.106476	0.309714	0.0754425	0.472309	-0.102547	0.328007	-0.0816454	0.436562	-0.217199	0.0365017	-0.188726	0.0700314	-0.384011	0.00014472	-0.345923	0.000682942	-0.0928012	0.376292	0.00677252	0.948628	-0.357351	0.000437407
ILMN_1216404	Slc24a2	NM_172426.1	0.543073	0	NA	6.9537	45.8953	NA	NA	-0.229414	0.0269624	-0.207915	0.0455159	-0.0507883	0.62876	-0.041014	0.696285	0.0765912	0.465573	0.0432857	0.680355	-0.241825	0.0195273	-0.141895	0.174858	-0.172759	0.0977272	-0.0321007	0.760016	0.0270696	0.796742	0.102735	0.327117	0.0998119	0.341141	0.0388057	0.711899	0.0161415	0.877951	0.14692	0.159927	0.177591	0.0885634	0.13573	0.194548	0.160145	0.125174	0.172633	0.0979754
ILMN_1216405	Uhrf2	NM_144873.1	0.000639898	94	NA	8.49883	56.0934	green (Q)	green (Q)	-0.283006	0.00598267	-0.276662	0.00726249	0.00337249	0.974406	0.0850616	0.417549	0.25553	0.0134321	0.0655234	0.532621	-0.202981	0.0510132	-0.0839864	0.423481	-0.0173819	0.868653	-0.0913869	0.38364	0.0817882	0.435758	0.0759549	0.469298	0.132604	0.205121	0.50533	2.39083e-07	0.179426	0.085267	0.491544	5.63671e-07	0.539453	2.41363e-08	0.276908	0.00720864	-0.0572539	0.585674	0.229654	0.0267986
ILMN_1216407	2610318N02Rik	NM_183287.1	0.06255	47	NA	7.28574	48.0869	NA	NA	0.239384	0.0208315	0.145025	0.165441	-0.0682829	0.515466	-0.184083	0.0773364	-0.248469	0.0163264	-0.111538	0.287141	0.247278	0.0168646	0.0861265	0.411722	0.137987	0.187162	-0.21727	0.0364386	-0.0989538	0.345329	-0.261618	0.0113054	-0.271196	0.00855305	0.0651615	0.534892	-0.0298414	0.776448	-0.137575	0.188495	-0.152597	0.14422	0.0554003	0.597887	-0.0922602	0.379093	-0.211342	0.0419942
ILMN_1216412	G22p1	NM_010247.1	0	94	NA	8.59917	56.7556	grey (W)	grey (W)	-0.249151	0.0160254	-0.185962	0.0743096	-0.13826	0.186284	-0.246741	0.0171119	-0.0972365	0.353806	0.0793113	0.44983	-0.266725	0.00975443	-0.14864	0.155039	-0.273101	0.00808209	-0.111652	0.286646	-0.279645	0.00663342	-0.213545	0.0398528	-0.298706	0.00363321	-0.0415378	0.6926	-0.073539	0.483588	-0.109048	0.298105	0.133067	0.203529	0.38713	0.000126354	-0.0132466	0.899713	0.201482	0.0527883
ILMN_1216416	Rnf6	NM_028774.1	0	94	NA	11.3075	74.6307	NA	NA	-0.002217	0.983173	0.00655604	0.950268	-0.0335902	0.74924	-0.0576332	0.583188	-0.121772	0.24492	0.0878982	0.402133	-0.0353549	0.736536	-0.114801	0.273184	-0.121188	0.247208	-0.11121	0.28857	0.0323323	0.758337	0.00126336	0.990411	0.00439634	0.966639	0.100815	0.336287	-0.268931	0.00914437	-0.338907	0.000890492	-0.240644	0.0201495	-0.255009	0.0136294	-0.108574	0.300224	-0.0311787	0.766709
ILMN_1216422	Tm9sf1	NM_028780.2	0.420693	0	NA	7.01104	46.2738	NA	NA	-0.0648889	0.536605	-0.128568	0.219372	-0.0767039	0.464914	0.0605541	0.564213	0.00510829	0.961241	-0.011696	0.911402	-0.0282835	0.787837	0.04504	0.668146	0.0599258	0.56827	0.0312624	0.766101	0.128473	0.219715	0.088357	0.399671	0.138998	0.183921	-0.00063479	0.995182	0.0544502	0.604192	0.0397317	0.705337	0.0176278	0.866812	-0.18797	0.0711812	-0.0799623	0.446107	0.0195619	0.852355
ILMN_1216425	0610009B10Rik	XM_127484.3	0.678451	0	NA	6.90304	45.5609	NA	NA	-0.00446135	0.966146	-0.0624722	0.551914	-0.0710625	0.498476	-0.117353	0.262595	0.0331896	0.752134	-0.0619777	0.555073	0.0818113	0.435628	0.137559	0.188548	0.157835	0.130786	-0.11504	0.272184	0.0372335	0.723089	-0.0135865	0.897154	0.00211739	0.983929	0.164164	0.115854	-0.00226335	0.982821	0.0307748	0.769647	0.140039	0.180626	0.0559327	0.594367	-0.134258	0.199476	-0.027535	0.793324
ILMN_1216426	1110001C20Rik		0	94	NA	9.43283	62.2579	NA	NA	0.179685	0.0848096	0.0238809	0.820255	-0.147286	0.158875	-0.181879	0.0810126	-0.114226	0.275613	-0.0484185	0.64488	0.153604	0.14156	-0.0803414	0.443947	0.0432787	0.680403	-0.0654516	0.533071	0.129157	0.217248	-0.122121	0.243561	-0.0760691	0.468628	-0.0691745	0.509984	-0.060678	0.563416	-0.0527392	0.615619	0.0582158	0.57938	-0.0455565	0.664568	-0.0917662	0.381661	-0.228677	0.0274709
ILMN_1216436	9930013L23Rik		0.60409	0	NA	6.93208	45.7526	NA	NA	0.0568069	0.588609	0.0997657	0.341366	0.0594254	0.571511	0.117165	0.263363	0.0338214	0.747572	0.108408	0.300966	0.00947573	0.928171	0.0577758	0.582255	-0.0546588	0.602805	-0.0052313	0.960308	-0.127306	0.223969	-0.139822	0.181311	-0.0346818	0.741374	0.0949477	0.365303	-0.153205	0.142609	-0.1565	0.134117	-0.0292553	0.780727	-0.144208	0.167864	-0.135249	0.19615	-0.00679236	0.948478
ILMN_1216446	Slc5a4b	NM_023219.1	0.674199	0	NA	6.9034	45.5633	NA	NA	0.100236	0.339081	0.122261	0.243015	0.154312	0.139713	0.143803	0.169071	0.0860961	0.411888	0.12653	0.226828	-0.0510009	0.627322	-0.0923622	0.378563	-0.0979068	0.350482	-0.0428748	0.683226	-0.011268	0.914632	-0.0952051	0.363999	-0.0335977	0.749186	0.0917929	0.381522	-0.00813863	0.938285	0.0883455	0.399732	-0.0436867	0.677556	-0.1339	0.200688	0.0187217	0.85863	-0.0954799	0.36261
ILMN_1216460	Ercc2	NM_007949.2	0.123887	26	NA	7.2294	47.715	NA	NA	0.0655884	0.532214	0.0342267	0.74465	-0.143219	0.170828	-0.153711	0.14128	-0.0383682	0.715007	0.0852927	0.416281	-0.0216905	0.836501	-0.0918723	0.381108	-0.121174	0.247264	0.0344218	0.743245	-0.122533	0.24196	-0.182872	0.0793395	-0.173648	0.0959868	0.0135394	0.897508	-0.105022	0.316405	-0.125308	0.231383	-0.11505	0.272141	-0.0101693	0.922928	0.062096	0.554317	-0.0460245	0.661333
ILMN_1216469	Kcnab1	NM_010597.2	0.149296	26	NA	7.19886	47.5134	NA	orange (L)	-0.275474	0.00752731	-0.393844	9.39089e-05	-0.271813	0.00839786	-0.158397	0.129403	-0.119132	0.255377	-0.318237	0.00187912	0.0567899	0.58872	0.348825	0.00061085	0.246446	0.0172494	0.155275	0.137228	0.348507	0.000618403	0.434791	1.33104e-05	0.32851	0.00130488	0.264102	0.0105259	-0.0457681	0.663105	0.0759846	0.469124	0.0301149	0.774454	-0.00144502	0.989032	0.0771247	0.462462	0.31196	0.00233377
ILMN_1216473	2810408E11Rik	NM_029582.1	0.00938516	90	NA	7.67652	50.666	NA	black (B)	0.460358	3.43488e-06	0.46352	2.88269e-06	0.233706	0.0241571	0.151639	0.146785	-0.00206757	0.984307	0.126245	0.227883	0.201698	0.0525294	-0.208079	0.0453423	-0.0544918	0.603915	-0.10585	0.312586	-0.114831	0.273059	-0.225259	0.0299371	-0.146424	0.161357	-0.341	0.000823264	0.0804992	0.44305	0.0357585	0.73364	-0.043521	0.678712	-0.0830834	0.4285	-0.107875	0.303363	-0.477929	1.26829e-06
ILMN_1216490	Gzmg	NM_010375.1	0.534421	1	NA	6.96119	45.9447	NA	NA	-0.0818395	0.43547	-0.0764579	0.466351	-0.0301015	0.774551	0.00610437	0.953691	-0.05821	0.579418	-0.0995334	0.342497	-0.0214026	0.838642	0.09483	0.365901	0.0824885	0.431825	0.0946173	0.366982	0.171459	0.100317	0.213182	0.0401994	0.176608	0.0903705	0.117352	0.262599	0.0181842	0.862648	0.0617346	0.556629	-0.03636	0.729331	-0.00139629	0.989402	-0.217854	0.0359265	0.0661753	0.528543
ILMN_1216493	Suclg1	NM_019879.1	0	94	NA	11.3531	74.9319	NA	black (B)	0.305498	0.00290323	0.372807	0.000233053	0.117379	0.262489	-0.0163143	0.876654	-0.212013	0.0413323	-0.00660751	0.949878	0.146722	0.160495	-0.0561216	0.593121	-0.0781807	0.456337	-0.0711243	0.498102	-0.225264	0.0299332	-0.186102	0.074088	-0.232803	0.0247262	-0.389199	0.00011539	-0.159553	0.126594	-0.4255	2.12067e-05	-0.498432	3.68947e-07	-0.17287	0.0975087	-0.0754235	0.472422	-0.288111	0.00510219
ILMN_1216504	Tceb2	NM_026305.1	0	94	NA	13.8281	91.2671	NA	grey (U)	-0.317429	0.00193279	-0.415345	3.47445e-05	-0.35594	0.000462554	-0.283056	0.00597344	-0.0732244	0.485467	-0.127618	0.222825	-0.126058	0.228579	0.199768	0.054879	0.0459533	0.661825	0.156397	0.134377	0.0866589	0.408827	0.140967	0.177724	0.0736037	0.483203	0.0257016	0.806809	-0.108579	0.3002	-0.0691677	0.510026	0.141344	0.176558	0.10909	0.29792	0.348824	0.00061087	0.321033	0.00170364
ILMN_1216509	Ctrc	XM_355529.1	0.329827	3	NA	7.06454	46.6269	NA	yellow (A)	0.41845	2.99266e-05	0.309091	0.00257289	-0.00859809	0.934808	-0.0454704	0.665164	-0.10233	0.32904	-0.0755488	0.471684	0.291128	0.00463793	-0.0186358	0.859272	0.123757	0.237253	-0.035065	0.738618	0.00962995	0.927005	-0.197046	0.0583382	-0.125978	0.228877	-0.0027656	0.97901	-0.0186848	0.858905	-0.0409253	0.69691	-0.0448046	0.66978	-0.0171747	0.870205	-0.103518	0.323425	-0.417654	3.10987e-05
ILMN_1216522	Nfatc1	NM_198429.1	0	94	NA	8.60405	56.7878	NA	blue (D)	0.125696	0.229928	0.327011	0.00137725	0.391305	0.000105141	0.442954	8.73977e-06	0.307067	0.00275453	0.29576	0.00399798	-0.187995	0.0711422	-0.323909	0.00153877	-0.359306	0.000404617	0.057681	0.582875	-0.0922952	0.378911	0.0175322	0.867527	0.0804279	0.443456	-0.396349	8.39278e-05	-0.077566	0.459896	-0.0806133	0.442402	-0.2452	0.0178398	-0.412749	3.93198e-05	0.0308904	0.768805	-0.0936163	0.372095
ILMN_1216534	E130307J04Rik	NM_178780.2	0.340692	2	NA	7.05581	46.5693	NA	NA	0.250419	0.0154778	0.190368	0.0675841	-0.0320871	0.760115	-0.018417	0.860907	-0.112472	0.283101	-0.111035	0.289334	0.203556	0.0503461	0.110407	0.29209	0.124022	0.236242	-0.00478537	0.963689	0.00324867	0.975345	-0.0798862	0.446542	-0.0514445	0.624327	-0.02658	0.800341	-0.123697	0.237484	-0.147386	0.15859	-0.105227	0.315457	-0.0200731	0.848542	-0.0622967	0.553034	-0.219054	0.0348928
ILMN_1216538	Bin3	NM_021328.2	0.0908655	42	NA	7.27231	47.9982	NA	blue (E )	-0.183574	0.0781736	0.00438337	0.966738	0.301168	0.00335148	0.366357	0.000304242	0.385464	0.000135876	0.324221	0.00152179	-0.234771	0.023501	-0.108496	0.300575	-0.112321	0.283749	-0.0178884	0.864861	-0.195906	0.0598395	-0.153988	0.140554	-0.0414068	0.693521	0.35166	0.000547197	0.00182244	0.986168	0.206405	0.0471435	0.212637	0.0407239	-0.00062925	0.995224	-0.186565	0.0733584	0.201744	0.0524742
ILMN_1216539	Cml4	NM_023455.2	0.25212	4	NA	7.10566	46.8983	NA	purple (T)	-0.245819	0.0175444	-0.266274	0.0098836	-0.107047	0.307113	0.00592888	0.955021	0.129443	0.216226	-0.0906798	0.387346	-0.0716953	0.494649	0.0288232	0.783886	0.135913	0.193941	-0.0506827	0.629475	0.120974	0.248049	0.225156	0.0300144	0.165159	0.113632	0.065368	0.533596	0.0767979	0.464366	0.157677	0.131177	0.26952	0.00898729	0.140698	0.178563	0.126245	0.227884	0.27164	0.00844122
ILMN_1216550	AI851790		0.366168	0	NA	7.03326	46.4204	NA	NA	0.112204	0.284256	0.164696	0.114662	0.121298	0.246776	0.0951045	0.364508	0.109715	0.295143	0.136022	0.193582	-0.0664842	0.526616	-0.175341	0.0927421	-0.088245	0.400271	-0.0799378	0.446247	-0.0978251	0.350886	-0.144059	0.168307	-0.129943	0.214439	-0.105864	0.312522	0.0650053	0.535873	0.0890892	0.395761	0.0663798	0.527267	0.0842288	0.422139	-0.0310023	0.767992	-0.103782	0.322184
ILMN_1216552	Coro2b	NM_175484.1	0.0543113	66	NA	7.34499	48.4779	NA	NA	-0.0145534	0.889879	0.00475287	0.963936	0.105436	0.314493	0.0181487	0.862913	0.000886166	0.993274	0.0921061	0.379893	-0.0154131	0.883419	0.0524714	0.617415	-0.0290705	0.782078	-0.17173	0.0997733	-0.132275	0.206258	-0.168204	0.107033	-0.180866	0.0827486	0.109895	0.294348	0.025842	0.805774	0.00252381	0.980845	-0.0232115	0.825212	0.112766	0.281837	-0.118797	0.256727	0.00488561	0.962929
ILMN_1216559	Tcte1l	NM_025975.3	0.00655895	91	green (O)	10.376	68.4828	green (O)	green (O)	0.256836	0.0129487	0.299301	0.00356324	0.232013	0.0252325	0.274241	0.00781133	0.199384	0.0553564	0.0950834	0.364615	0.0423483	0.686911	-0.209249	0.0441174	-0.0242642	0.81742	-0.00997667	0.924384	-0.0181071	0.863225	-0.0112776	0.914559	0.0691661	0.510036	-0.239965	0.0205143	0.71419	9.20996e-16	0.49167	5.59354e-07	0.0263054	0.802361	-0.175622	0.092211	-0.120884	0.248406	-0.293937	0.00423978
ILMN_1216560	Tbc1d9	NM_027758.1	0.547552	0	NA	6.95416	45.8983	NA	NA	0.104907	0.316938	0.0799544	0.446153	0.027166	0.796034	-0.0216816	0.836567	-0.0282593	0.788014	0.00551494	0.958158	0.0357697	0.73356	-0.0530281	0.613683	0.00986604	0.92522	0.00568828	0.956844	0.0106929	0.918974	-0.0640903	0.541641	0.019474	0.853011	-0.110148	0.293229	-0.0285119	0.786164	-0.0525984	0.616563	0.0374505	0.721541	-0.0258247	0.805901	0.0678712	0.518008	-0.11401	0.276525
ILMN_1216566	LOC232680	XM_133021.2	0.306271	0	NA	7.06521	46.6313	NA	NA	-0.0281461	0.788843	0.0733272	0.484852	0.0991503	0.344367	0.12449	0.234465	0.180765	0.0829229	0.183819	0.0777705	-0.0904622	0.388491	-0.0468782	0.655447	-0.069225	0.509675	0.0125337	0.905084	-0.161961	0.120895	-0.137879	0.187511	-0.0809429	0.440532	0.0114514	0.913248	-0.0585306	0.577328	0.0246961	0.814228	0.0558802	0.594714	-0.0197602	0.850875	-0.177431	0.0888543	0.0428527	0.683381
ILMN_1216568	4833446K15Rik		0.620421	0	NA	6.92451	45.7027	NA	NA	-0.00285801	0.978309	0.0261887	0.80322	0.0133661	0.898814	0.0720951	0.492239	0.0681105	0.516529	0.0945779	0.367182	-0.0104617	0.92072	-0.018839	0.857753	-0.0630609	0.548166	0.0194777	0.852983	-0.0354969	0.735517	-0.0400802	0.702873	-0.0476978	0.649816	-0.135655	0.194798	-0.116895	0.264473	-0.134623	0.198245	-0.0960975	0.359499	-0.101778	0.33167	-0.0999138	0.340646	0.0265766	0.800366
ILMN_1216590	Calu	NM_184053.1	0.0153842	86	NA	8.49996	56.1008	NA	brown (F)	-0.10632	0.310427	0.160649	0.123975	0.330066	0.00123337	0.235686	0.0229494	0.348952	0.000607856	0.407018	5.148e-05	-0.406097	5.37318e-05	-0.501174	3.10864e-07	-0.43106	1.60741e-05	-0.171119	0.101003	-0.346579	0.000666005	-0.226126	0.0292947	-0.171386	0.100464	-0.111614	0.286813	0.240328	0.0203186	0.228946	0.0272845	0.152793	0.143698	0.134781	0.197717	-0.174198	0.0949227	0.0315574	0.763958
ILMN_1216591	Ece2	NM_139293.1	0.56339	0	NA	6.94715	45.8521	NA	lilac (J)	-0.174776	0.0938146	-0.116121	0.267672	-0.0100416	0.923894	0.0535221	0.610379	0.0140131	0.893943	0.0224596	0.830789	-0.128122	0.22099	-0.000612355	0.995352	-0.0417594	0.691043	0.271652	0.00843818	0.0467125	0.656588	0.152158	0.145391	0.126823	0.225746	0.0851894	0.416847	-0.0554048	0.597857	0.0163563	0.876339	-0.0360825	0.731318	0.0441372	0.674419	-0.173805	0.0956827	0.179101	0.0858421
ILMN_1216597	Slc25a25	NM_146118.2	0	94	NA	8.81628	58.1886	NA	NA	-0.09761	0.351951	-0.0963121	0.358422	-0.0885439	0.398671	-0.00655979	0.95024	0.0397057	0.705521	0.0027363	0.979233	-0.0928521	0.376029	-0.0046002	0.965093	0.0515962	0.623304	0.0847591	0.419213	6.77584e-05	0.999486	-0.0210362	0.841368	-0.0113405	0.914085	0.209178	0.0441907	0.0457914	0.662944	0.130339	0.213036	0.139232	0.183176	0.147489	0.158297	-0.033042	0.753201	0.0782675	0.455836
ILMN_1216601	4933434I06Rik	XM_283704.1	0.512251	2	NA	6.97063	46.0071	NA	grey (X)	-0.164599	0.114877	-0.294989	0.00409868	-0.285295	0.00557247	-0.290396	0.00474698	-0.0735267	0.483662	-0.250195	0.0155735	0.11229	0.283886	0.297547	0.00377298	0.171021	0.1012	-0.0812224	0.43895	0.16002	0.125473	0.140605	0.178854	0.0542676	0.605407	0.237046	0.0221501	-0.0273329	0.794808	0.0389105	0.711156	0.11208	0.284792	0.127237	0.224221	0.0972513	0.353732	0.209312	0.0440517
ILMN_1216607	Htr2c	NM_008312.2	0.486509	0	NA	6.98169	46.08	NA	NA	0.0425785	0.685299	-0.0454129	0.665563	-0.136807	0.190996	-0.0548173	0.601752	-0.0427609	0.684023	-0.0504884	0.630791	0.0412015	0.694965	-0.0717764	0.49416	0.0390608	0.710089	0.103035	0.325698	0.120586	0.249579	0.0439722	0.675567	0.10978	0.294856	-0.157418	0.13182	0.0331874	0.752149	-0.00304064	0.976923	0.0564059	0.591247	0.0264887	0.801012	0.0291208	0.78171	-0.0764311	0.466508
ILMN_1216614	AL022779	XM_127436.3	0	94	NA	11.4136	75.3313	NA	green (N)	-0.114593	0.274061	-0.0824873	0.431832	-0.0818586	0.435362	0.00366534	0.972184	-0.0590942	0.573661	0.0713601	0.496674	-0.113837	0.277263	0.0864765	0.409817	-0.0249747	0.81217	0.041246	0.694652	-0.155435	0.136817	-0.147525	0.158194	-0.141322	0.176624	0.427619	1.90922e-05	-0.203675	0.0502082	-0.0973055	0.353463	-0.175023	0.0933453	0.0665135	0.526434	0.058234	0.579262	0.136279	0.192732
ILMN_1216623	0610007P22Rik	NM_026676.1	0	94	purple (T)	9.84818	64.9992	purple (T)	purple (T)	-0.81058	7.30426e-23	-0.563759	4.00789e-09	0.0246169	0.814813	0.118176	0.259237	0.434744	1.33419e-05	0.258411	0.012386	-0.632092	1.0832e-11	0.00630774	0.95215	-0.237583	0.021841	0.106825	0.308123	-0.251134	0.0151765	0.0827751	0.430221	0.0027606	0.979048	0.315668	0.00205451	0.0859364	0.412759	0.302932	0.00316192	0.397079	8.12077e-05	0.293383	0.00431579	0.0609486	0.561674	0.82934	9.92671e-25
ILMN_1216631	Acat3	NM_153151.1	0.217965	2	NA	7.11691	46.9725	NA	NA	-0.0671472	0.522492	-0.0252887	0.809853	0.176711	0.0901785	0.0588796	0.575056	0.0413556	0.693881	0.0834028	0.426721	-0.0885021	0.398894	0.0809363	0.44057	0.0176878	0.866362	0.0164575	0.87558	-0.11448	0.274539	-0.0484103	0.644936	-0.0670262	0.523244	-0.0628862	0.549277	0.0458079	0.66283	0.032889	0.754307	0.0105191	0.920286	-0.00944038	0.928438	0.016115	0.87815	0.0580275	0.58061
ILMN_1216633	Prcc	NM_033573.1	0.00605236	94	NA	7.56708	49.9437	NA	NA	0.0438725	0.676262	0.159783	0.126041	0.147139	0.159297	0.152208	0.145258	0.061942	0.555301	0.217604	0.036145	-0.175004	0.0933815	-0.318534	0.00185975	-0.362197	0.000360267	-0.223427	0.0313342	-0.187391	0.0720716	-0.135803	0.194305	-0.0998611	0.340902	-0.264923	0.0102791	-0.136343	0.192523	-0.247737	0.0166556	-0.261274	0.0114172	-0.255039	0.013618	0.148909	0.154284	-0.0532132	0.612444
ILMN_1216639	Pak3	NM_008778.1	2.67e-05	94	NA	8.19552	54.0915	orange (K)	orange (K)	-0.0973073	0.353454	-0.354155	0.000496292	-0.43481	1.32975e-05	-0.268752	0.00919251	-0.334563	0.0010463	-0.497038	4.02294e-07	0.278368	0.00689656	0.229833	0.0266771	0.346046	0.000679742	0.325252	0.00146687	0.609586	8.88204e-11	0.516259	1.17871e-07	0.430208	1.6777e-05	0.00143254	0.989127	0.0655626	0.532375	0.0911127	0.385075	0.122443	0.242312	0.148649	0.155014	0.135636	0.19486	0.0809786	0.44033
ILMN_1216660	9930021J17Rik	NM_172682.1	0.597304	0	NA	6.93323	45.7602	NA	NA	0.0719483	0.493124	0.0668837	0.524129	-0.00829088	0.937133	0.0378728	0.718532	0.0198616	0.850119	0.0164423	0.875694	0.02107	0.841116	-0.129549	0.215844	-0.0570483	0.587022	0.0545244	0.603698	0.0763949	0.46672	0.0663259	0.527603	0.0971412	0.35428	-0.155215	0.13738	0.0666996	0.525275	0.104186	0.320296	-0.0431511	0.681295	-0.0643225	0.540175	-0.0550696	0.600078	-0.105752	0.313035
ILMN_1216661	Col6a2	NM_146007.1	0	94	NA	10.4517	68.9824	NA	brown (F)	-0.158653	0.128777	-0.0484459	0.644693	0.0760176	0.46893	0.202862	0.0511522	0.153478	0.141891	0.350004	0.000583606	-0.281324	0.00630092	-0.261713	0.0112748	-0.272838	0.00814564	0.0267492	0.799097	-0.0472624	0.652805	-0.178543	0.0868405	0.0242994	0.81716	0.176101	0.0913135	-0.162965	0.118577	-0.0390712	0.710016	0.0114059	0.913591	-0.0278899	0.790721	0.102252	0.32941	0.122825	0.240833
ILMN_1216662	Kif5c	NM_008449.2	0	94	NA	8.51111	56.1744	NA	purple (T)	-0.470923	1.89943e-06	-0.449436	6.20905e-06	-0.20875	0.0446363	-0.050495	0.630746	-0.000510212	0.996127	-0.139245	0.183135	-0.0583994	0.578183	0.422093	2.5071e-05	0.25691	0.0129218	0.084011	0.423345	0.0801584	0.444989	0.257309	0.0127773	0.0147413	0.888467	0.355838	0.000464439	-0.0204446	0.845773	0.103367	0.324132	-0.0206457	0.844275	0.158132	0.130055	-0.0584862	0.577617	0.490091	6.15641e-07
ILMN_1216663	DXBwg1396e	NM_029836.1	2.67e-05	94	NA	8.01945	52.9294	NA	green (N)	0.167818	0.107853	0.177341	0.0890199	0.0809934	0.440246	0.0837011	0.425063	-0.14817	0.156363	-0.0874297	0.404655	0.151036	0.148417	0.161705	0.121492	0.110969	0.289626	0.0757237	0.470656	0.0391379	0.709543	0.031924	0.761297	0.0729341	0.487203	0.382404	0.000155117	-0.147255	0.158965	-0.169553	0.104208	-0.28039	0.0064839	-0.091463	0.383243	-0.10323	0.324779	-0.12887	0.218283
ILMN_1216667	Grin1	NM_008169.1	0.323015	2	NA	7.04827	46.5195	NA	NA	-0.0272502	0.795415	0.00987557	0.925148	0.0992747	0.343759	-0.0763965	0.46671	0.0765648	0.465726	0.106033	0.311745	-0.0555009	0.597222	0.0296031	0.778187	-0.0591175	0.573509	-0.13716	0.189845	-0.238461	0.0213437	-0.180919	0.0826563	-0.28284	0.00601346	-0.0292751	0.780582	0.100657	0.33705	0.101375	0.333595	0.0603261	0.565684	0.0576262	0.583234	0.014529	0.890063	0.0545228	0.603709
ILMN_1216688	H2-Q1	NM_010390.1	0.00615902	94	NA	7.56108	49.9041	NA	NA	0.046386	0.658838	0.0831506	0.428125	0.115448	0.270475	0.0442024	0.673965	0.105742	0.313082	0.165234	0.113465	-0.100474	0.337932	-0.133088	0.203459	-0.119378	0.25439	0.0862612	0.410988	-0.148244	0.156155	-0.202574	0.0514895	-0.104005	0.321142	-0.145434	0.16424	0.0257472	0.806472	0.062894	0.549228	0.218523	0.0353472	0.117877	0.260454	-0.0867658	0.408246	-0.0869755	0.40711
ILMN_1216689	Aplp2	NM_009691.1	0	94	NA	13.1863	87.0312	NA	orange (L)	-0.247742	0.0166532	-0.132467	0.205595	0.096453	0.357716	0.306576	0.00280032	0.276064	0.00739467	0.150137	0.150876	-0.251462	0.01504	-0.100324	0.338658	-0.17849	0.0869354	0.0208028	0.843106	0.180851	0.0827748	0.409366	4.61253e-05	0.315954	0.00203427	0.0723004	0.491005	-0.180464	0.0834443	-0.0620241	0.554776	-0.267869	0.0094339	-0.378988	0.000179565	0.0247586	0.813766	0.242865	0.018993
ILMN_1216690	Samd11	NM_173736.2	0.266491	15	NA	7.1323	47.0741	NA	yellow (A)	0.438547	1.09823e-05	0.357556	0.000433854	0.0362167	0.730357	-0.106104	0.311418	-0.199303	0.0554568	-0.0960805	0.359585	0.368356	0.000280292	-0.0558432	0.594959	0.0803752	0.443755	-0.0838501	0.424236	-0.0403898	0.700687	-0.17518	0.093046	-0.125261	0.231559	-0.0922146	0.379329	-0.0906065	0.387732	-0.16266	0.119277	-0.136338	0.192539	-0.0919004	0.380962	-0.0571076	0.586633	-0.431924	1.53902e-05
ILMN_1216692	Pcdhb12	NM_053137.1	0.0380206	86	NA	7.69134	50.7638	NA	NA	-0.147402	0.158545	-0.0380813	0.717048	0.0840467	0.423147	0.0698561	0.505814	0.243959	0.0184449	0.178952	0.0861087	-0.231303	0.0256955	-0.263612	0.010676	-0.168333	0.106761	-0.0555477	0.596912	-0.0591485	0.573308	0.0979385	0.350325	0.00106493	0.991917	-0.126373	0.227408	0.139699	0.181697	0.209319	0.0440443	0.0635907	0.544803	-0.0482141	0.646278	0.000587213	0.995543	0.100144	0.339531
ILMN_1216720	C6	NM_016704.1	0.332214	3	NA	7.05542	46.5667	NA	NA	-0.0969353	0.355306	0.0560832	0.593375	0.172343	0.0985505	0.0588646	0.575153	0.0783409	0.455412	0.167289	0.108985	-0.177948	0.0879136	-0.118897	0.256323	-0.193238	0.0634754	-0.094565	0.367248	-0.212218	0.0411318	-0.130642	0.211965	-0.132736	0.204665	0.036232	0.730247	-0.0911546	0.384855	-0.0555873	0.59665	-0.0359037	0.732599	0.0627902	0.549888	0.121448	0.246186	0.0739384	0.48121
ILMN_1216721	Cdk5	NM_007668.2	0	94	NA	9.30829	61.4359	NA	pink (G)	0.336141	0.000987031	0.147814	0.15737	-0.108263	0.30162	-0.064244	0.54067	-0.185146	0.0756134	-0.229961	0.0265905	0.370848	0.000252854	0.212104	0.0412434	0.224436	0.0305577	0.0632272	0.547109	0.235255	0.0232081	0.0596675	0.569942	0.179648	0.0848746	0.234739	0.0235209	-0.290998	0.00465705	-0.246849	0.0170619	-0.130846	0.211244	-0.147279	0.158895	0.0501843	0.632852	-0.248693	0.0162271
ILMN_1216722	Ftcd	NM_080845.1	0.216179	16	NA	7.14934	47.1866	NA	grey (X)	-0.265103	0.0102255	-0.289556	0.00487491	-0.164612	0.11485	-0.150007	0.151234	0.0194517	0.853178	0.0285108	0.786172	-0.166608	0.110455	0.141537	0.175961	-0.0819952	0.434593	-0.00915785	0.930574	-0.197068	0.058309	-0.206875	0.0466318	-0.265118	0.010221	0.309375	0.00254821	0.0363405	0.729471	0.133301	0.202729	0.121909	0.244385	0.284312	0.00574541	0.119696	0.253118	0.262219	0.0111124
ILMN_1216723	Btn2a2	NM_175938.2	0.464432	0	NA	6.98631	46.1106	NA	NA	-0.0267997	0.798725	0.0520978	0.619926	0.112918	0.281184	0.181519	0.0816253	0.140133	0.18033	0.0995496	0.342418	-0.13685	0.190858	-0.180411	0.083538	-0.156866	0.133198	0.163644	0.117029	-0.0495195	0.63737	0.0122664	0.9071	0.0528033	0.615189	-0.114469	0.274585	0.0502411	0.632467	0.0652263	0.534485	0.0593967	0.571697	0.00445738	0.966176	0.123713	0.237421	0.0459047	0.66216
ILMN_1216728	5033406L14Rik	NM_029492.2	0.0274489	79	NA	7.46861	49.2938	NA	NA	0.0540424	0.606907	0.0283571	0.787297	-0.0509285	0.627812	-0.0402025	0.702009	-0.028785	0.784165	0.0209082	0.84232	0.00382285	0.970989	-0.111229	0.288488	-0.0067778	0.948588	-0.10657	0.309287	0.0752301	0.473561	0.0555872	0.596651	0.044839	0.669541	-0.170226	0.102821	0.134442	0.198855	0.0191649	0.855318	-0.07858	0.454033	-0.114127	0.276032	-0.136418	0.192275	-0.0727149	0.488516
ILMN_1216732	Mcl1	NM_008562.2	0	94	NA	11.6924	77.1713	green (Q)	green (Q)	-0.395877	8.57289e-05	-0.290189	0.00477823	0.0891992	0.395176	0.101595	0.332544	0.348036	0.000629725	0.194622	0.0615666	-0.346299	0.000673189	-0.0712309	0.497456	-0.0856455	0.414348	-0.133614	0.201662	-0.112498	0.28299	-0.0873296	0.405196	0.00753571	0.942849	0.311504	0.00237043	0.34449	0.000721338	0.541567	2.07641e-08	0.547745	1.32924e-08	0.295737	0.00400098	0.130199	0.213532	0.360355	0.000387974
ILMN_1216742	Trp63	NM_011641.1	0	94	pink (G)	12.1408	80.131	pink (G)	pink (G)	0.63711	6.61784e-12	0.246615	0.0171707	-0.270532	0.00872288	-0.241998	0.0194374	-0.451239	5.63897e-06	-0.608196	1.00602e-10	0.874187	2.68353e-30	0.481283	1.04198e-06	0.66705	2.87291e-13	0.0456188	0.664137	0.499873	3.37244e-07	0.223783	0.031058	0.173084	0.0970884	0.0389128	0.711139	-0.0536853	0.609289	-0.116496	0.266119	-0.180947	0.0826081	-0.121474	0.246086	-0.145591	0.163779	-0.54901	1.21192e-08
ILMN_1216746	B2m	NM_009735.2	0	94	NA	13.1809	86.9959	orange (L)	orange (L)	-0.292858	0.00438889	-0.405571	5.5061e-05	-0.215968	0.0376026	0.0237282	0.821385	0.12419	0.235604	-0.282934	0.00599599	-0.0330947	0.75282	0.253765	0.0141102	0.198945	0.0559066	0.311476	0.00237266	0.423866	2.29849e-05	0.660982	5.58382e-13	0.525816	6.22063e-08	0.0980626	0.349712	0.0774891	0.460343	0.240409	0.0202753	0.126024	0.228706	-0.157483	0.131658	0.027386	0.794418	0.317102	0.00195484
ILMN_1216748	Nt5m	NM_134029.2	0	94	NA	11.19	73.8557	NA	NA	0.0632924	0.546695	0.180273	0.0837771	0.176475	0.0906164	0.152875	0.143482	0.0537152	0.609089	0.119506	0.253878	-0.104385	0.319367	-0.131298	0.209659	-0.210654	0.0426822	-0.165515	0.112843	-0.0893054	0.394611	-0.0616161	0.557388	-0.017109	0.870697	0.00755968	0.942667	-0.0086906	0.934108	-0.0751329	0.474134	-0.155909	0.135609	-0.0230671	0.826282	0.00377656	0.97134	-0.0263767	0.801837
ILMN_1216751	4831417L10	NM_177769.2	0.00066656	94	NA	7.97756	52.6529	yellow (A)	yellow (A)	0.826492	1.97029e-24	0.627956	1.61508e-11	0.0722653	0.491216	-0.0227109	0.828924	-0.349361	0.000598326	-0.265591	0.0100818	0.679358	7.1086e-14	0.0631779	0.547423	0.327297	0.00136318	-0.0713917	0.496483	0.0721743	0.491763	-0.182582	0.0798263	-0.125884	0.229228	-0.231498	0.0255678	-0.0816124	0.436748	-0.255416	0.013475	-0.323917	0.00153834	-0.172194	0.0988453	-0.0525755	0.616717	-0.776758	5.69264e-20
ILMN_1216758	Crem		0.295579	4	NA	7.07227	46.6779	NA	NA	-0.0290466	0.782253	-0.0586708	0.576414	-0.00761706	0.942233	0.0976474	0.351766	0.162074	0.120631	-0.0660615	0.529254	0.00517431	0.96074	0.104527	0.318704	0.116345	0.266743	0.0406847	0.698606	0.0273025	0.795031	0.0615999	0.557492	0.0630213	0.548418	-0.0715092	0.495773	0.133246	0.202916	0.184993	0.0758596	0.226074	0.0293326	0.0874408	0.404595	-0.0184441	0.860704	0.0779002	0.457959
ILMN_1216763	Brd8	NM_144864.1	0.0790274	80	NA	7.59454	50.1249	NA	green (O)	-0.229213	0.0271003	-0.206984	0.0465145	-0.0536317	0.609647	-0.101659	0.332238	0.0853659	0.415879	-0.0555264	0.597053	-0.111004	0.289469	0.0999438	0.3405	0.0291257	0.781674	-0.0433454	0.679937	-0.0356403	0.734488	0.0514069	0.62458	-0.0279996	0.789917	0.0836679	0.425247	0.451285	5.62513e-06	0.354869	0.000482535	0.162789	0.118981	0.0535627	0.610107	-0.0907906	0.386764	0.205851	0.0477533
ILMN_1216764	Ier3	NM_133662.1	0	94	NA	10.41	68.7071	orange (L)	orange (L)	-0.307346	0.00272882	-0.293465	0.00430448	-0.124775	0.233387	0.17325	0.0967644	0.131216	0.209945	-0.172456	0.0983265	-0.0419342	0.689816	0.237399	0.0219464	0.182481	0.079996	0.317699	0.00191471	0.3282	0.00131953	0.654145	1.15952e-12	0.525105	6.52831e-08	0.0252055	0.810467	-0.12591	0.229131	-0.0596496	0.570058	-0.192334	0.0647468	-0.373522	0.000226187	-0.04465	0.670853	0.37281	0.000233024
ILMN_1216781	Rab11fip5	XM_358365.1	0	94	NA	10.6612	70.3655	purple (T)	purple (T)	-0.56863	2.74767e-09	-0.417494	3.13386e-05	-0.0805994	0.442481	0.0248144	0.813354	0.24066	0.0201408	0.11154	0.287135	-0.442874	8.77604e-06	0.110884	0.289996	-0.155562	0.136495	0.295762	0.00399776	-0.0291594	0.781428	0.303498	0.00310317	0.137395	0.189078	0.153938	0.140685	-0.2591	0.0121466	-0.0679731	0.517378	-0.0474143	0.651761	-0.0903437	0.389116	0.0290296	0.782377	0.581695	9.6797e-10
ILMN_1216788	Slc17a5	NM_172773.1	6.67e-05	94	NA	8.23632	54.3608	NA	orange (L)	-0.279372	0.00668889	-0.168434	0.106548	0.0417911	0.69082	0.280524	0.00645748	0.287732	0.00516344	0.140242	0.179988	-0.265888	0.00999505	0.0198512	0.850197	-0.100346	0.338549	0.14634	0.1616	0.0747108	0.476628	0.302748	0.00318117	0.248038	0.0165195	0.18192	0.0809428	-0.232319	0.0250352	-0.0330414	0.753205	-0.153571	0.141646	-0.337657	0.000933016	0.00477666	0.963755	0.294852	0.00411682
ILMN_1216791	Dpf2	NM_011262.1	0.503253	0	NA	6.97234	46.0184	NA	NA	0.0890735	0.395845	-0.0382093	0.716137	-0.214304	0.0391361	-0.106291	0.310562	-0.186433	0.0735667	-0.167761	0.107975	0.129755	0.215109	0.0401347	0.702488	0.0541625	0.606106	0.0358344	0.733096	0.0944017	0.36808	0.0198254	0.850389	-0.0301964	0.773859	0.181535	0.0815994	-0.0107932	0.918216	-0.00235924	0.982094	-0.0604249	0.565047	0.142704	0.172388	-0.000960988	0.992706	-0.060209	0.56644
ILMN_1216797	Gcc1		0.128939	15	NA	7.19983	47.5198	NA	NA	-0.0306262	0.770728	-0.030242	0.773527	0.0125341	0.905082	0.00229192	0.982605	0.00551956	0.958123	-0.0329795	0.753653	-0.0578216	0.581956	0.0222545	0.832312	-0.0576448	0.583112	-0.0863824	0.410329	-0.0208788	0.842539	-0.0046969	0.96436	0.0199279	0.849625	-0.0562066	0.592561	0.0789796	0.451734	0.0419542	0.689676	0.0404353	0.700365	0.0478441	0.648812	0.226068	0.0293372	0.0179071	0.864721
ILMN_1216801	Tipin		0.335933	14	NA	7.07418	46.6905	NA	green (O)	-0.0285893	0.785597	0.0517534	0.622244	0.120919	0.248265	0.0363711	0.729252	0.0648569	0.536807	0.191694	0.0656603	-0.174328	0.0946732	-0.277261	0.00713201	-0.226286	0.0291771	-0.282526	0.00607201	-0.120487	0.249973	-0.174007	0.0952926	-0.0938242	0.37103	-0.100904	0.335859	0.271665	0.008435	0.214692	0.0387744	0.105524	0.314086	0.0184185	0.860896	0.151121	0.148187	-0.0706261	0.501124
ILMN_1216802	Bad	NM_007522.1	0	94	NA	10.5101	69.3682	yellow (A)	yellow (A)	0.582507	9.05761e-10	0.500611	3.22034e-07	0.176529	0.0905166	0.194972	0.0610922	-0.0605406	0.564301	-0.0655309	0.532574	0.364122	0.000333265	-0.151218	0.147923	0.0487618	0.642534	0.133426	0.202304	0.125609	0.230255	-0.052257	0.618856	0.146374	0.161502	-0.42664	2.00438e-05	-0.00622727	0.952759	-0.136632	0.191571	-0.236364	0.0225479	-0.38891	0.000116863	-0.109447	0.296331	-0.533883	3.57123e-08
ILMN_1216803	4833405L16Rik	NM_177197.2	0.264291	3	NA	7.0921	46.8088	NA	NA	0.162012	0.120775	0.165512	0.11285	0.0843856	0.421273	0.0523819	0.618017	0.0328416	0.75465	0.0984956	0.347578	-0.0624796	0.551868	-0.19323	0.0634859	-0.133027	0.203668	0.0847826	0.419084	-0.000550499	0.995821	-0.0852188	0.416686	0.0193378	0.854027	-0.247168	0.0169152	-0.0618882	0.555646	-0.111204	0.288597	-0.0605569	0.564195	-0.125539	0.230515	0.0180395	0.86373	-0.206656	0.0468695
ILMN_1216812	Napa	NM_025898.1	0.0254093	86	NA	8.42238	55.5888	NA	green (O)	0.0948492	0.365803	0.211859	0.0414838	0.13859	0.185224	0.102837	0.326634	-0.00182916	0.986117	0.107351	0.305732	-0.0617675	0.556418	-0.204102	0.049719	-0.17673	0.0901436	-0.029224	0.780955	-0.245247	0.0178172	-0.180256	0.0838075	-0.150298	0.150434	-0.164986	0.114015	0.344071	0.000732929	0.0445705	0.671406	-0.240016	0.0204868	-0.0725291	0.489631	-0.115593	0.26987	-0.103126	0.32527
ILMN_1216813	2310003L22Rik	NM_027093.1	0.0756412	73	NA	7.58332	50.0509	green (O)	green (O)	-0.0889927	0.396275	-0.0757982	0.470217	0.034353	0.74374	0.0843718	0.421349	0.184708	0.0763199	0.104483	0.318909	-0.114137	0.275987	-0.131937	0.207428	-0.129478	0.2161	-0.107045	0.307119	-0.109323	0.29688	-0.12203	0.243912	-0.0838845	0.424046	0.0497984	0.635473	0.587743	5.87793e-10	0.520631	8.82069e-08	0.266225	0.00989747	0.179353	0.0853958	0.0633686	0.546212	0.0840803	0.422961
ILMN_1216818	Malt1		0.240442	12	NA	7.11358	46.9505	NA	green (P)	-0.0404007	0.700609	-0.0965089	0.357436	-0.014701	0.888769	0.0728835	0.487506	-0.00584972	0.955621	-0.0849904	0.41794	0.0366084	0.727554	0.0265506	0.800557	0.0756555	0.471056	-0.0353431	0.736621	0.122524	0.241995	0.140402	0.179487	0.14008	0.180496	0.0915748	0.382659	0.287178	0.00525397	0.316835	0.00197309	0.165788	0.112244	0.0539777	0.607338	-0.0582641	0.579065	0.0238768	0.820286
ILMN_1216822	Insig2	NM_178082.2	0	94	NA	9.88519	65.2435	NA	yellow (A)	0.49564	4.38599e-07	0.434754	1.33355e-05	0.219007	0.0349327	0.253159	0.0143498	0.0433737	0.67974	-0.0881763	0.400639	0.278292	0.00691245	-0.224875	0.0302251	0.0598203	0.568953	0.0301143	0.774458	0.307391	0.00272471	0.224454	0.0305445	0.3909	0.00010704	-0.332539	0.00112707	0.139891	0.181093	0.0663555	0.527419	-0.0765738	0.465674	-0.40846	4.81256e-05	-0.118866	0.256449	-0.496339	4.20056e-07
ILMN_1216825	V1rh2	NM_145844.1	0.45666	0	NA	6.98961	46.1324	NA	NA	0.139277	0.183033	0.110607	0.291212	0.0450384	0.668157	0.122457	0.242255	0.0298358	0.776489	0.0227945	0.828304	0.0680498	0.516904	-0.0529754	0.614036	0.0233408	0.824255	-0.00375006	0.971541	0.0792265	0.450317	-0.0129738	0.901769	0.151546	0.147036	0.0359587	0.732205	-0.00201377	0.984715	-0.0102933	0.921992	-0.00309429	0.976516	-0.142261	0.173738	-0.0350733	0.738558	-0.145909	0.162852
ILMN_1216836	6720456H20Rik	NM_172600.2	0.711619	0	NA	6.88706	45.4555	NA	NA	-0.0697431	0.506504	-0.0258423	0.805771	0.0570943	0.586721	0.110571	0.291367	0.0362634	0.730023	0.00439779	0.966628	-0.0213485	0.839044	0.0445638	0.671452	0.0431022	0.681636	0.0527416	0.615603	-0.137901	0.187441	-0.0377421	0.719463	-0.0383869	0.714874	-0.0763552	0.466952	0.0386033	0.713336	0.0158205	0.88036	0.0918128	0.381418	0.0314318	0.76487	-0.0293445	0.780075	0.0736306	0.483043
ILMN_1216842	Amid	NM_153779.1	0.0111582	87	NA	7.60396	50.1871	NA	NA	0.00606676	0.953976	0.0729805	0.486925	0.0900691	0.390564	0.16143	0.122135	0.175762	0.0919479	0.230616	0.0261503	-0.119907	0.252275	-0.115596	0.269858	-0.170796	0.101658	0.0329661	0.75375	0.000722615	0.994515	0.0740925	0.480294	0.0597572	0.569361	-0.0690504	0.510745	-0.189889	0.0682917	-0.106469	0.309746	-0.149241	0.153356	-0.344321	0.00072599	0.0027748	0.97894	-0.0502912	0.632127
ILMN_1216843	Mrpl48	NM_198831.1	0.627513	0	NA	6.92055	45.6765	NA	NA	-0.0465094	0.657987	-0.0703611	0.502735	-0.0806589	0.442143	0.0665668	0.526101	-0.0554634	0.59747	-0.0498865	0.634875	-0.00962643	0.927031	0.0553199	0.59842	-0.00377566	0.971347	0.219114	0.0348419	0.027267	0.795291	0.0976418	0.351794	0.146438	0.161315	0.00786736	0.940338	-0.0763622	0.466911	-0.0986868	0.346639	-0.117324	0.262714	-0.160135	0.1252	0.0400091	0.703375	0.0468961	0.655323
ILMN_1216852	Slc25a14	NM_011398.1	0.0200368	86	NA	8.30862	54.838	NA	green (P)	0.0524193	0.617765	0.0684891	0.514196	0.177071	0.0895146	0.195636	0.0601994	0.283779	0.00584126	0.0631774	0.547426	-0.0296873	0.777572	0.0162195	0.877365	0.105218	0.3155	0.102175	0.329777	0.0212501	0.839776	0.0691691	0.510017	0.107503	0.305043	-0.107883	0.303328	0.255463	0.0134573	0.309466	0.00254039	0.114606	0.274005	-0.176721	0.0901607	-0.163591	0.117148	-0.0702251	0.503563
ILMN_1216854	2210018M03Rik		0	94	NA	10.8116	71.3577	NA	NA	-0.0362858	0.729862	-0.0105896	0.919754	0.0054557	0.958607	0.0253313	0.809539	0.180062	0.0841468	-0.02758	0.792994	0.0380342	0.717382	0.21561	0.0379284	0.131183	0.21006	0.136075	0.193405	-0.0588362	0.575338	0.119765	0.252843	-0.0740745	0.480401	-0.242791	0.019031	-0.0115474	0.912523	0.00964002	0.926929	-0.0387425	0.712348	-0.0993697	0.343295	0.00998143	0.924348	0.0951608	0.364223
ILMN_1216871	Lcp1	NM_008879.2	0.00139978	94	NA	7.74048	51.0882	NA	orange (M)	0.101202	0.334424	-0.0829703	0.429131	-0.283011	0.00598176	-0.125942	0.229012	-0.276797	0.00723301	-0.43315	1.4466e-05	0.273416	0.0080063	0.198423	0.0565663	0.294283	0.00419296	0.331261	0.00118093	0.44606	7.42543e-06	0.432833	1.46998e-05	0.485796	7.9719e-07	0.06129	0.55948	-0.170936	0.101373	-0.212906	0.0404642	-0.167465	0.108608	-0.227821	0.0280716	-0.0131565	0.900392	-0.0540959	0.606551
ILMN_1216880	Emr1	NM_010130.1	0.054258	86	NA	8.09394	53.421	NA	green (O)	-0.170483	0.102294	-0.151147	0.148116	0.0060423	0.954161	0.13329	0.202766	0.219029	0.0349141	-0.0423543	0.68687	-0.157056	0.132723	-0.22636	0.0291232	-0.0455249	0.664787	0.0508067	0.628636	0.277909	0.00699339	0.387458	0.000124553	0.407769	4.97075e-05	-0.156732	0.133534	0.440203	1.00829e-05	0.433636	1.41141e-05	0.161823	0.121216	-0.125878	0.22925	0.0369395	0.725188	0.133194	0.203094
ILMN_1216882	Postn	NM_015784.1	0.304738	9	NA	7.08314	46.7496	NA	brown (F)	-0.148188	0.156313	0.0178256	0.865331	0.161617	0.121696	0.0910789	0.385252	0.357078	0.000442165	0.378963	0.000179756	-0.354855	0.000482806	-0.271697	0.00842688	-0.330594	0.00120992	-0.0509773	0.627482	-0.274518	0.00774675	-0.255643	0.0133897	-0.187121	0.0724902	-0.0731621	0.485839	0.171066	0.101109	0.200877	0.0535185	0.17966	0.0848537	0.0724456	0.490132	-0.158377	0.129454	0.0987578	0.34629
ILMN_1216883	1300006N24Rik	NM_027911.2	0	94	NA	9.36823	61.8315	NA	grey (V)	0.0773561	0.461116	-0.00220324	0.983278	-0.216427	0.0371894	-0.219897	0.0341814	-0.490807	5.89503e-07	-0.167424	0.108696	0.114601	0.274028	-0.034567	0.7422	-0.0680819	0.516706	-0.059651	0.570049	0.140847	0.178098	0.09092	0.386085	0.0316609	0.763207	-0.296468	0.00390745	-0.206964	0.0465353	-0.488649	6.71729e-07	-0.407386	5.06027e-05	-0.0425047	0.685816	0.186397	0.0736224	-0.0735263	0.483664
ILMN_1216885	P2rx7	NM_011027.1	0.589306	0	NA	6.93274	45.757	NA	NA	0.249105	0.0160454	0.247267	0.0168695	0.0959648	0.360166	0.182438	0.0800675	0.0243981	0.81643	-0.00241981	0.981634	0.113147	0.280201	0.00586061	0.955538	0.0281165	0.78906	-0.070805	0.500037	0.0177226	0.866102	0.00542468	0.958842	0.024437	0.816142	-0.249276	0.0159705	-0.0645638	0.538653	-0.148323	0.15593	-0.138444	0.185691	-0.221535	0.0328344	0.146867	0.160079	-0.184653	0.0764087
ILMN_1216892	Lrrtm1	NM_028880.2	0.2065	10	NA	7.13983	47.1238	NA	NA	0.13365	0.201539	0.155009	0.137911	0.0854875	0.415213	0.0201325	0.848099	0.0301891	0.773912	0.0563186	0.591823	0.095984	0.36007	0.000485764	0.996313	0.0299518	0.775643	-0.191295	0.0662345	-0.0747595	0.47634	-0.127396	0.223639	-0.104724	0.317787	-0.00168855	0.987184	0.0377674	0.719283	0.0611122	0.560622	0.0556568	0.59619	0.0434071	0.679507	-0.11032	0.292473	-0.126548	0.226761
ILMN_1216901	2600014M03Rik	NM_178620.2	0.0624567	56	NA	7.31675	48.2915	NA	NA	0.137751	0.187923	0.0481793	0.646516	0.00270915	0.979439	-0.017914	0.864669	-0.0106157	0.919556	0.0351015	0.738356	0.135743	0.194506	0.0434625	0.67912	0.127189	0.224397	-0.104722	0.317799	-0.116625	0.265587	-0.238903	0.0210971	-0.195079	0.0609475	0.034241	0.744547	0.0604065	0.565165	0.120458	0.250087	0.191997	0.0652269	0.224894	0.0302111	-0.051256	0.625599	-0.164204	0.115765
ILMN_1216905	D11Ertd636e	NM_029794.1	0.474297	0	NA	6.9859	46.1078	NA	NA	-0.0632536	0.546942	0.0130668	0.901067	0.0231584	0.825606	0.0572056	0.58599	-0.0187568	0.858367	0.0651167	0.535173	-0.0789082	0.452144	-0.118766	0.25685	-0.0910991	0.385146	-0.0484507	0.64466	-0.130128	0.213783	-0.0854406	0.41547	-0.0998437	0.340987	0.0877305	0.403035	0.0101799	0.922849	-0.000209471	0.99841	-0.0674951	0.520335	0.152972	0.143224	-0.0130077	0.901513	0.0921117	0.379864
ILMN_1216915	2700063G02Rik	NM_177047.2	0.221258	1	NA	7.10758	46.911	NA	NA	-0.0793751	0.449465	-0.0341016	0.745552	0.0333141	0.751234	0.101987	0.33067	0.0137139	0.896195	0.0750303	0.47474	-0.108257	0.301644	-0.00260568	0.980224	-0.0957648	0.361173	0.0824979	0.431773	-0.0530041	0.613844	-0.0484195	0.644874	-0.0278155	0.791266	0.00906341	0.931288	-0.053814	0.60843	-0.0608892	0.562056	-0.0135021	0.89779	0.00987109	0.925182	0.253931	0.0140455	0.0889659	0.396418
ILMN_1216919	Sec24c	NM_172596.1	0	94	NA	10.5433	69.587	NA	green (N)	-0.0149454	0.886933	-0.122007	0.244003	-0.111394	0.287768	-0.0824316	0.432144	-0.155843	0.135777	-0.182883	0.0793211	0.265552	0.0100932	0.475176	1.48803e-06	0.379159	0.000178259	-0.0360451	0.731586	0.0873402	0.405139	0.00595277	0.954839	-0.0552612	0.598809	0.506013	2.28907e-07	-0.190303	0.0676801	0.020696	0.8439	0.0890374	0.396037	0.200792	0.0536212	-0.125412	0.230994	0.0942406	0.368901
ILMN_1216938	Hrpt2		0.050312	84	NA	7.76222	51.2316	green (O)	green (O)	-0.0371855	0.723431	0.00582244	0.955827	0.0824895	0.43182	0.00120931	0.990821	0.176332	0.0908831	0.162388	0.119904	-0.120735	0.248993	-0.224202	0.0307364	-0.164749	0.114544	-0.212385	0.040969	-0.161029	0.123078	-0.213201	0.0401814	-0.167545	0.108437	-0.134254	0.199492	0.531005	4.36045e-08	0.458664	3.77033e-06	0.239204	0.0209308	0.175832	0.0918175	0.0797946	0.447065	-0.0609732	0.561515
ILMN_1216939	Tpte	NM_199258.1	0.659454	0	NA	6.90668	45.585	NA	NA	0.105911	0.312302	0.0956515	0.361744	0.0600623	0.567388	0.0135874	0.897148	-0.0641559	0.541226	-0.0571746	0.586194	0.103977	0.321269	0.0810438	0.439961	0.120911	0.248298	-0.0559642	0.59416	0.110896	0.289942	-0.0340805	0.745704	0.00950607	0.927941	0.106902	0.307771	-0.0570499	0.587012	-0.0155287	0.882551	-0.0126893	0.903912	0.113206	0.279949	-0.0385668	0.713596	-0.0450815	0.667859
ILMN_1216950	D4Ertd22e	NM_174996.1	0	94	NA	9.29454	61.3452	NA	grey (W)	0.184598	0.076497	0.183755	0.0778758	-0.0557715	0.595432	-0.202439	0.0516485	-0.308814	0.00259705	-0.0815598	0.437045	0.0568113	0.58858	-0.200635	0.0538122	-0.138165	0.18659	-0.0707615	0.500301	-0.145276	0.164702	-0.177501	0.0887268	-0.14431	0.167558	-0.35935	0.000403908	0.145726	0.163386	-0.190171	0.0678748	-0.173577	0.0961255	0.117658	0.261347	0.152867	0.143504	-0.190826	0.0669143
ILMN_1216953	Hrmt1l1		0	94	NA	11.834	78.1062	NA	orange (M)	-0.243441	0.018703	-0.134663	0.19811	0.0405647	0.699452	0.24801	0.0165322	0.24816	0.0164649	0.175	0.0933891	-0.359871	0.000395576	-0.234474	0.0236828	-0.329062	0.00127908	0.222827	0.031803	0.158185	0.129925	0.340736	0.00083146	0.349115	0.000604035	-0.132885	0.204154	-0.185801	0.0745663	-0.117628	0.261471	-0.172847	0.0975538	-0.403685	6.00785e-05	0.184299	0.0769838	0.24073	0.0201032
ILMN_1216954	Pnp	NM_013632.2	0.555444	0	NA	6.95157	45.8812	NA	NA	0.101117	0.334835	0.0306381	0.770642	-0.0718008	0.494013	-0.0394167	0.707567	-0.120477	0.25001	-0.0670383	0.523168	0.147701	0.157693	0.100991	0.335437	0.100905	0.335854	-0.0708299	0.499886	0.00705276	0.946506	0.00180978	0.986264	-0.013113	0.900719	0.12261	0.241662	-0.0442735	0.67347	-0.102148	0.329903	-0.0894258	0.393972	-0.0198947	0.849872	-0.0298485	0.776396	-0.0652992	0.534027
ILMN_1216962	Klk8	NM_008457.1	0.715419	0	NA	6.88292	45.4282	NA	NA	-0.256391	0.0131116	-0.254384	0.0138692	-0.131385	0.209352	-0.0251498	0.810878	0.0710839	0.498346	0.0257678	0.80632	-0.194675	0.0614948	0.0353134	0.736834	8.15276e-05	0.999381	0.193649	0.0629029	-0.0815149	0.437298	-0.00903312	0.931517	-0.0314357	0.764842	0.0875232	0.404151	0.0284976	0.786269	0.101092	0.334952	0.171461	0.100312	0.182639	0.0797297	0.077672	0.459282	0.196029	0.0596757
ILMN_1216970	Cic	NM_027882.2	0	94	NA	8.53629	56.3406	NA	pink (H)	-0.188444	0.0704585	-0.37985	0.000173078	-0.311565	0.00236549	-0.210901	0.0424347	-0.167993	0.107482	-0.284563	0.00570075	0.150117	0.150932	0.423699	2.31737e-05	0.34032	0.000844566	0.270745	0.00866817	0.287498	0.0052015	0.163028	0.118433	0.168359	0.106706	0.405774	5.45456e-05	0.01582	0.880363	0.10817	0.302037	0.204128	0.0496894	0.15799	0.130403	-0.0596692	0.569931	0.211338	0.0419986
ILMN_1216972	Clecsf9	NM_019948.1	0.723004	0	NA	6.88044	45.4118	NA	NA	-0.0445746	0.671377	-0.0838116	0.42445	-0.0378079	0.718994	-0.0300182	0.775158	0.00297425	0.977427	-0.0200479	0.84873	-0.0149395	0.886977	-0.0389288	0.711026	-0.035241	0.737354	0.0367052	0.726862	0.0336531	0.748786	0.0453827	0.665771	-0.0179824	0.864157	-0.00673181	0.948937	0.00348526	0.97355	0.00824525	0.937478	-0.0448437	0.669508	-0.155682	0.136187	0.109223	0.297326	0.0965622	0.357169
ILMN_1216985	Statip1	NM_021448.1	0	94	NA	10.8925	71.892	purple (T)	purple (T)	-0.784164	1.46837e-20	-0.716262	6.9684e-16	-0.211145	0.0421901	-0.176204	0.0911202	0.222326	0.0321998	0.00714332	0.94582	-0.406592	5.25114e-05	0.242854	0.0189986	0.0250146	0.811876	0.0688109	0.512216	-0.0125227	0.905167	0.18188	0.0810102	0.0229143	0.827416	0.476906	1.34608e-06	0.0874805	0.404382	0.325399	0.00145917	0.486325	7.72381e-07	0.426722	1.9962e-05	0.0563267	0.591769	0.805389	2.20727e-22
ILMN_1216987	Abca2	NM_007379.1	0.0184104	90	NA	7.45044	49.1739	pink (I)	pink (I)	0.0908917	0.386233	-0.144392	0.167317	-0.289815	0.00483508	-0.320057	0.00176313	-0.40281	6.25489e-05	-0.443346	8.56262e-06	0.430303	1.66973e-05	0.517129	1.113e-07	0.546148	1.49297e-08	0.0727704	0.488184	0.315182	0.00208935	0.141579	0.175831	0.149595	0.152375	0.246888	0.0170441	-0.00506026	0.961605	0.0391516	0.709446	0.0911958	0.384639	0.133694	0.201387	0.109631	0.295513	-0.0503162	0.631958
ILMN_1217000	Tfpt	NM_023524.1	0	94	NA	8.82521	58.2475	NA	NA	0.158687	0.128694	0.178398	0.0871014	0.0769992	0.463192	-0.00362303	0.972505	-0.165038	0.1139	-0.0841678	0.422477	0.188958	0.0696808	0.16264	0.119323	0.134659	0.198125	0.157527	0.131548	-0.0783662	0.455266	0.0182795	0.861935	-0.0708146	0.499979	-0.328498	0.00130543	-0.208846	0.0445355	-0.348073	0.000628821	-0.336223	0.00098406	-0.195911	0.0598331	-0.00422935	0.967906	-0.0998746	0.340836
ILMN_1217003	LOC233038	XM_133360.2	0.416853	2	NA	7.01498	46.2998	NA	NA	0.0758575	0.469869	0.126234	0.227924	0.157071	0.132684	0.10706	0.307054	-0.0512917	0.625358	0.000164497	0.998751	0.0723779	0.490539	0.046853	0.65562	0.0378921	0.718394	0.0684631	0.514356	-0.0440493	0.67503	0.0315086	0.764312	0.0285108	0.786172	-0.0210779	0.841057	0.0195462	0.852472	-0.00878239	0.933414	-0.101521	0.332897	-0.0292027	0.781111	-0.115455	0.270446	0.00797587	0.939517
ILMN_1217009	Rab15	NM_134050.2	0	94	NA	10.8688	71.7352	NA	lilac (J)	-0.0526821	0.616001	-0.296767	0.00386974	-0.430729	1.63441e-05	-0.362137	0.000361146	-0.267833	0.00944366	-0.397193	8.07915e-05	0.193806	0.0626861	0.368979	0.00027318	0.292963	0.00437427	0.408153	4.88218e-05	0.32365	0.001553	0.393626	9.4824e-05	0.258522	0.0123469	-0.068685	0.51299	-0.217397	0.0363264	-0.233209	0.024469	-0.118198	0.25915	-0.103184	0.324997	-0.00884596	0.932933	0.11769	0.261217
ILMN_1217013	Evx2	NM_007967.1	0.721258	0	NA	6.88169	45.42	NA	NA	-0.115489	0.270303	-0.109395	0.296563	0.0449462	0.668797	0.00961297	0.927133	0.0947815	0.366147	0.0196143	0.851964	-0.0148478	0.887666	0.0389863	0.710618	0.0577096	0.582688	-0.0157856	0.880621	-0.0101751	0.922885	0.0356986	0.734069	-0.035461	0.735774	-0.0928497	0.376041	0.029983	0.775415	0.0998137	0.341132	0.120882	0.248411	0.0838706	0.424123	-0.0177917	0.865584	0.0970775	0.354598
ILMN_1217021	Sfxn3	NM_053197.2	0.0191969	88	NA	7.48219	49.3834	NA	NA	0.0478822	0.648552	0.185406	0.0751963	0.194752	0.0613902	0.224812	0.0302732	0.120853	0.248527	0.17011	0.10306	-0.0938712	0.370789	-0.0274899	0.793655	-0.185371	0.0752517	0.180883	0.0827193	-0.198049	0.0570427	0.0105974	0.919695	-0.0434971	0.678879	-0.0660642	0.529237	-0.252136	0.0147623	-0.194847	0.0612618	-0.312963	0.00225511	-0.295425	0.00404146	-0.148956	0.154153	-0.00482738	0.963371
ILMN_1217029	2010110O04Rik	XM_133408.2	0.567563	0	NA	6.94673	45.8493	NA	NA	-0.0507359	0.629115	-0.138469	0.18561	-0.125118	0.232096	-0.0480159	0.647635	0.0434423	0.679261	-0.0986823	0.346661	0.0800886	0.445387	0.118059	0.259713	0.174717	0.0939286	-0.0512611	0.625565	0.145176	0.164996	0.106408	0.310027	0.10359	0.323085	-0.100959	0.335594	0.147904	0.157115	0.123213	0.239338	0.117676	0.261274	0.0185602	0.859837	-0.149084	0.153796	0.0211075	0.840837
ILMN_1217039	2010321M09Rik	NM_175153.2	0	94	NA	10.5282	69.4875	green (Q)	green (Q)	-0.273717	0.0079348	-0.147663	0.1578	0.150644	0.149486	0.0144141	0.890927	0.398743	7.53166e-05	0.281765	0.00621589	-0.324607	0.00150102	-0.264851	0.0103004	-0.155319	0.137116	-0.303399	0.00311331	-0.229288	0.0270491	-0.262138	0.0111382	-0.212636	0.0407247	0.0794209	0.449203	0.52268	7.68896e-08	0.637501	6.36608e-12	0.639845	5.04043e-12	0.450616	5.83003e-06	-0.0403415	0.701028	0.183176	0.0788332
ILMN_1217040	1300001I01Rik	XM_181333.2	0	94	NA	8.70575	57.459	grey (W)	grey (W)	-0.174026	0.0952549	-0.260895	0.0115416	-0.228837	0.0273597	-0.273991	0.00786988	-0.257298	0.0127813	-0.196177	0.0594792	0.124113	0.235899	0.467222	2.34281e-06	0.307111	0.00275042	0.0159189	0.879621	-0.0891511	0.395432	-0.0787551	0.453025	-0.270195	0.00881017	0.385974	0.000132894	-0.0915916	0.382571	-0.0125164	0.905215	0.0724919	0.489854	0.482051	9.95817e-07	0.0121564	0.907929	0.219062	0.0348857
ILMN_1217041	Cd86	NM_019388.2	0.00434597	92	NA	7.67616	50.6637	orange (M)	orange (M)	-0.203204	0.0507539	-0.264292	0.0104684	-0.111384	0.287811	0.162842	0.118859	0.131381	0.209369	-0.129368	0.216491	-0.101648	0.33229	-0.0092916	0.929563	0.0369903	0.724825	0.463533	2.88069e-06	0.391639	0.000103594	0.464355	2.75155e-06	0.564591	3.75904e-09	0.160218	0.125001	-0.0273593	0.794614	0.188117	0.0709564	0.147567	0.158075	-0.196395	0.059192	0.104696	0.317918	0.189919	0.068247
ILMN_1217043	Got1	NM_010324.1	0.00545246	90	NA	7.6576	50.5411	NA	NA	-0.00364653	0.972327	-0.14891	0.154281	-0.266867	0.00971428	-0.285079	0.00561004	-0.233776	0.0241136	-0.231677	0.0254509	0.144239	0.16777	0.0440898	0.674748	0.179531	0.0850801	0.0838167	0.424422	0.17728	0.0891305	0.093778	0.371267	0.0128999	0.902325	-0.206919	0.0465846	0.121048	0.247759	-0.0253182	0.809635	0.0311451	0.766953	0.112236	0.284116	0.138429	0.185741	-0.0364534	0.728663
ILMN_1217055	1110059F07Rik		0	94	NA	9.33095	61.5855	NA	blue (D)	-0.0280274	0.789713	0.140863	0.178049	0.332667	0.0011218	0.349907	0.000585798	0.19327	0.0634311	0.307789	0.00268843	-0.227718	0.028145	-0.0933176	0.37363	-0.243404	0.0187213	0.108972	0.298445	-0.184904	0.076002	-0.132925	0.204017	0.0283306	0.787491	0.166303	0.111118	-0.26048	0.011679	-0.13273	0.204687	-0.0637216	0.543974	-0.124764	0.233429	0.0194623	0.853098	0.0495289	0.637306
ILMN_1217058	Slc17a2		0.562417	0	NA	6.95191	45.8835	NA	NA	0.0730598	0.486451	0.110859	0.290104	0.124953	0.232717	0.0484438	0.644707	0.03451	0.74261	0.122721	0.241234	-0.0160418	0.878699	-0.0307762	0.769636	-0.0125438	0.905009	-0.0547766	0.602023	-0.198871	0.0559998	-0.20759	0.0458628	-0.158112	0.130104	0.0154686	0.883001	-0.0101031	0.923429	-0.0096677	0.926719	-0.0231855	0.825405	-0.0872788	0.40547	-0.00253743	0.980742	-0.096534	0.357311
ILMN_1217060	6430601A21Rik	NM_175466.2	0.000386605	94	NA	8.30536	54.8165	NA	green (P)	-0.144833	0.166009	0.00722112	0.945231	0.292096	0.00449714	0.177629	0.0884927	0.495598	4.39723e-07	0.340125	0.000850791	-0.364114	0.000333369	-0.340538	0.000837689	-0.294924	0.00410733	-0.179181	0.0857004	-0.233504	0.0242837	-0.215302	0.0382105	-0.15814	0.130035	-0.0278807	0.790788	0.344858	0.000711305	0.510585	1.70683e-07	0.510465	1.72013e-07	0.302693	0.00318703	0.0922682	0.379051	0.0690181	0.510944
ILMN_1217061	Casp9	NM_015733.3	0	94	NA	10.0115	66.0772	NA	blue (E )	-0.108777	0.299314	0.0269978	0.797269	0.245881	0.0175148	0.370164	0.000260131	0.422172	2.49746e-05	0.263245	0.0107896	-0.286561	0.00535648	-0.358471	0.000418348	-0.307583	0.00270715	-0.0035632	0.972959	0.0114909	0.912949	0.15491	0.138164	0.223502	0.0312757	-0.0566795	0.589446	0.109305	0.296961	0.224246	0.0307028	0.0933125	0.373656	-0.157458	0.13172	0.0236964	0.821621	0.0929022	0.37577
ILMN_1217063	Liph	NM_153404.1	0.325748	2	NA	7.05967	46.5947	NA	purple (T)	-0.256132	0.0132072	-0.189232	0.0692689	-0.0201833	0.847721	-0.0477167	0.649686	0.0236208	0.822181	0.0545323	0.603646	-0.169791	0.103717	0.130909	0.211025	-0.0596024	0.570364	0.0137212	0.89614	-0.13316	0.203209	-0.052502	0.61721	-0.108255	0.301655	0.127387	0.223669	0.0124306	0.905862	0.032957	0.753815	0.0369574	0.72506	0.00473768	0.964051	0.000912344	0.993075	0.268969	0.0091341
ILMN_1217072	Cyp4a12	NM_172306.1	0.493428	0	NA	6.97597	46.0423	NA	NA	-0.0920763	0.380047	-0.0709941	0.49889	-0.0685604	0.513756	-0.175088	0.0932214	-0.041464	0.693119	0.0255932	0.807607	-0.0762713	0.467443	0.038886	0.711329	-0.0283126	0.787623	-0.213215	0.0401673	-0.0906464	0.387522	-0.114317	0.275229	-0.172851	0.0975471	0.226726	0.0288564	-0.0402849	0.701427	0.0212145	0.840041	0.0650085	0.535854	0.120229	0.250995	0.0838177	0.424416	0.049631	0.636611
ILMN_1217077	Oc90	NM_010953.1	0.0460326	66	NA	7.40062	48.8451	NA	NA	0.162335	0.120026	0.243449	0.0186988	0.192308	0.0647845	0.179153	0.0857506	0.0781511	0.456508	0.248234	0.0164317	-0.106609	0.309109	-0.257345	0.0127643	-0.231084	0.0258398	-0.107891	0.303292	-0.206194	0.0473746	-0.268124	0.00936346	-0.197042	0.0583431	-0.146969	0.159784	-0.0246922	0.814256	-0.095883	0.360578	-0.143306	0.170567	-0.0963016	0.358475	0.0714138	0.496349	-0.180529	0.0833314
ILMN_1217098	Drd4		0.0356743	75	NA	7.38068	48.7135	NA	NA	0.0642896	0.540382	0.159724	0.126185	0.149716	0.152037	0.025759	0.806386	0.00372575	0.971726	0.172368	0.0985007	-0.121901	0.244418	-0.113598	0.278279	-0.157966	0.130464	-0.0458531	0.662517	-0.216971	0.0367031	-0.200169	0.0543835	-0.234493	0.023671	-0.183903	0.0776326	-0.0218989	0.834953	-0.0973423	0.35328	-0.081613	0.436745	0.100351	0.338526	0.149195	0.153484	-0.0640979	0.541593
ILMN_1217100	Pou5f1	NM_013633.1	0.0894124	36	NA	7.26165	47.9279	NA	NA	-0.175025	0.0933416	-0.0554579	0.597506	0.0735486	0.483532	0.0444544	0.672212	0.13066	0.211901	0.172135	0.0989629	-0.213166	0.0402144	-0.125102	0.232157	-0.177027	0.0895954	-0.153285	0.142397	-0.129481	0.216087	-0.124315	0.235128	-0.0978059	0.350981	0.0559228	0.594433	0.0108444	0.91783	0.0123933	0.906143	0.0604989	0.56457	0.154285	0.139781	0.0992451	0.343904	0.14492	0.165753
ILMN_1217102	Tpcn1	NM_145853.2	0	94	NA	11.5943	76.5236	NA	blue (C )	0.276478	0.00730288	0.353951	0.000500277	0.448765	6.43495e-06	0.386125	0.00013202	0.336524	0.000973138	0.25634	0.0131303	0.128744	0.218736	0.0670947	0.522818	0.160682	0.123898	-0.0601706	0.566688	-0.217528	0.0362119	-0.306184	0.00283735	-0.167864	0.107756	0.294871	0.00411432	0.0778101	0.458481	0.286044	0.00544378	0.173122	0.0970149	-0.0864627	0.409892	-0.186784	0.0730161	-0.23253	0.0249
ILMN_1217118	Enpp5	NM_032003.1	0.00497254	92	NA	9.36693	61.823	NA	green (Q)	-0.0439822	0.675497	-0.118301	0.25873	-0.0712475	0.497355	-0.0373253	0.722434	0.117127	0.26352	-0.0779798	0.457499	-0.0510243	0.627164	-0.0518682	0.621471	0.0248918	0.812783	0.0765132	0.466028	0.227947	0.0279824	0.160242	0.124943	0.169121	0.105106	0.012871	0.902543	0.108883	0.298843	0.231396	0.0256348	0.262865	0.0109082	-0.0264057	0.801623	0.0384635	0.714329	0.047342	0.652258
ILMN_1217123	Zfpn1a2	NM_011770.2	0.145643	19	NA	7.19517	47.4891	NA	NA	-0.10316	0.325108	-0.152506	0.144462	-0.0963048	0.358459	-0.0295419	0.778634	0.162391	0.119897	-0.0329654	0.753755	0.0407352	0.69825	0.119818	0.25263	0.0964853	0.357554	-0.00834471	0.936725	0.0788338	0.452572	0.126168	0.228169	0.0103829	0.921315	0.242117	0.0193762	0.0434325	0.67933	0.17584	0.0918026	0.112314	0.283781	-0.0190269	0.856349	-0.252683	0.0145408	0.0639448	0.542561
ILMN_1217129	AI194318	NM_178886.1	0.553311	0	NA	6.94929	45.8662	NA	green (P)	-0.0444638	0.672147	-0.0830076	0.428923	-0.0211868	0.840247	-0.0130701	0.901043	0.0331342	0.752534	-0.0130594	0.901123	0.00750559	0.943077	0.00755272	0.94272	0.00446486	0.96612	-0.146014	0.162547	-0.0113727	0.913841	-0.0992623	0.34382	-0.0338164	0.747608	0.152527	0.144406	0.205163	0.0485179	0.260306	0.0117371	0.187881	0.071317	0.176314	0.0909163	0.0358361	0.733084	0.00555417	0.957861
ILMN_1217133	4930583C14Rik	NM_029472.1	0.783341	0	NA	6.84914	45.2052	NA	NA	-0.0197052	0.851285	0.0605374	0.564321	0.0939783	0.370241	0.0787173	0.453243	0.0600387	0.56754	0.0665188	0.526401	-0.0522818	0.618689	-0.0717104	0.494558	-0.0180903	0.86335	0.0425155	0.68574	-0.0243643	0.81668	-0.0180111	0.863943	0.0930222	0.375151	0.0643313	0.540119	-0.0866126	0.409077	-0.0381563	0.716514	-0.0509788	0.627471	-0.148183	0.156327	0.100801	0.336353	0.030733	0.769951
ILMN_1217143	Mbip	NM_145442.1	0.037394	85	NA	7.70907	50.8809	green (P)	green (P)	-0.142979	0.171555	-0.233813	0.0240908	-0.110276	0.292666	-0.0744009	0.478464	0.144954	0.165651	-0.0792249	0.450326	-0.0311491	0.766924	0.0414474	0.693236	0.166321	0.111078	-0.0378446	0.718733	0.123959	0.236483	0.0934774	0.372809	0.107639	0.30443	0.191714	0.0656318	0.53227	3.99489e-08	0.618366	3.98714e-11	0.481425	1.03332e-06	0.311396	0.00237912	-0.0709017	0.49945	0.108592	0.300144
ILMN_1217144	Tbc1d5	NM_028162.2	0	94	NA	9.91935	65.469	NA	pink (H)	-0.269903	0.00888639	-0.24344	0.0187034	-0.015803	0.880491	-0.0717842	0.494113	0.182841	0.0793915	0.0922587	0.3791	-0.061676	0.557004	0.319707	0.00178496	0.171927	0.0993774	-0.0523213	0.618424	-0.134506	0.19864	-0.0893426	0.394414	-0.211689	0.0416512	0.269969	0.00886905	-0.168198	0.107046	0.0395838	0.706384	0.161304	0.12243	-0.0118067	0.910567	-0.0565656	0.590195	0.216183	0.0374088
ILMN_1217150	3110023B02Rik	NM_152807.1	0.000826534	94	NA	7.95692	52.5167	NA	NA	0.0573867	0.584803	0.102726	0.327158	0.105808	0.312777	-0.0189927	0.856604	-0.0432372	0.680693	0.0541895	0.605927	-0.0347698	0.74074	-0.0978461	0.350782	-0.176746	0.0901137	-0.152234	0.145187	-0.0942317	0.368946	-0.11214	0.284532	-0.1205	0.24992	-0.0943906	0.368136	-0.0484597	0.644598	-0.077744	0.458865	-0.0662954	0.527793	0.0419918	0.689411	0.248739	0.0162069	-0.0644579	0.53932
ILMN_1217153	Rab18	NM_181070.2	0	94	NA	11.0312	72.8075	NA	blue (E )	0.047666	0.650034	0.141073	0.177398	0.157923	0.13057	0.21957	0.0344557	0.318862	0.00183856	0.189628	0.0686779	-0.151243	0.147857	-0.346789	0.00066065	-0.129714	0.215256	0.0249084	0.81266	0.0412817	0.694401	0.0927854	0.376373	0.135855	0.194134	-0.276872	0.00721654	0.230948	0.0259298	0.268586	0.00923746	0.177533	0.0886688	-0.119973	0.252014	-0.128429	0.219876	-0.114418	0.2748
ILMN_1217164	Scrn3	XM_130303.4	0.680611	0	NA	6.89915	45.5353	NA	NA	-0.0648405	0.53691	-0.09437	0.368241	-0.155029	0.137859	-0.0403457	0.700998	-0.137353	0.189217	-0.0508427	0.628392	-0.0738868	0.481517	-0.031211	0.766474	-0.107279	0.30606	0.0528455	0.614906	0.0995426	0.342452	0.0438641	0.67632	0.0566242	0.58981	-0.0276355	0.792587	-0.0212117	0.840062	-0.0544359	0.604287	-0.0340784	0.745719	0.100419	0.338196	0.0634422	0.545745	0.0394447	0.707369
ILMN_1217174	B230378H13Rik	NM_177089.3	0.073175	41	NA	7.28138	48.0581	NA	yellow (A)	0.429382	1.74855e-05	0.429182	1.76613e-05	0.130985	0.210757	-0.00649531	0.950729	-0.227935	0.0279911	0.126234	0.227925	0.164626	0.114817	-0.186879	0.0728679	-0.136869	0.190795	-0.214761	0.0387099	-0.170999	0.101245	-0.332701	0.0011204	-0.243421	0.018713	-0.216237	0.0373603	-0.101462	0.333179	-0.265302	0.0101668	-0.352972	0.000519858	-0.194499	0.0617352	-0.161505	0.121959	-0.447863	6.75038e-06
ILMN_1217184	Aof1		0.0794406	44	NA	7.27791	48.0352	NA	NA	-0.0361785	0.73063	0.0450454	0.668109	0.179303	0.0854838	0.175877	0.0917332	0.227053	0.0286203	0.118176	0.259239	-0.0173981	0.868531	0.0124826	0.90547	0.00611201	0.953633	-0.110072	0.293563	-0.187825	0.071403	-0.106313	0.310461	-0.145658	0.163584	0.109393	0.29657	0.135754	0.194467	0.218425	0.0354309	0.210947	0.042388	0.168398	0.106625	-0.164626	0.114818	0.0914767	0.383171
ILMN_1217191	Fmn2	NM_019445.1	0.033408	75	NA	7.44589	49.1439	orange (K)	orange (K)	-0.052326	0.618392	-0.30004	0.00347802	-0.396605	8.2965e-05	-0.313504	0.00221364	-0.240395	0.0202824	-0.461157	3.28664e-06	0.256808	0.0129588	0.275919	0.00742707	0.407917	4.93634e-05	0.34829	0.000623598	0.528947	5.02395e-08	0.463183	2.93728e-06	0.366806	0.000298701	-0.0960249	0.359864	0.103388	0.324036	0.125726	0.229816	0.151085	0.148285	-0.0187621	0.858327	0.0676447	0.519409	0.0411499	0.695329
ILMN_1217199	6.72e+21	NM_177596.2	0.732563	0	NA	6.87658	45.3863	NA	NA	-0.0765488	0.46582	-0.0430131	0.682258	0.0541979	0.605871	0.130356	0.212974	0.115271	0.271214	0.0490349	0.640671	-0.056146	0.59296	-0.0188061	0.857999	-0.0432936	0.680299	-0.140806	0.178227	0.0723261	0.49085	0.0850912	0.417386	0.0996485	0.341936	0.184146	0.0772335	0.00707378	0.946347	0.0405265	0.699722	-0.0490491	0.640574	-0.0923425	0.378665	-0.0234444	0.823487	0.130526	0.212372
ILMN_1217225	1810060J02Rik	NM_025911.1	4e-05	94	NA	9.40008	62.0417	pink (I)	pink (I)	-0.0266717	0.799667	-0.176693	0.090213	-0.152897	0.143423	-0.0752281	0.473573	-0.0102543	0.922287	-0.350616	0.000569901	0.305402	0.00291256	0.472016	1.7845e-06	0.526255	6.03819e-08	0.0401909	0.702091	0.231601	0.0255003	0.26103	0.0114973	0.173508	0.0962605	0.226534	0.0289961	0.241291	0.0198064	0.370583	0.00025565	0.207322	0.0461491	0.053716	0.609084	-0.117504	0.261976	0.0564721	0.590811
ILMN_1217235	9130005N14Rik	NM_026667.2	0.0132379	86	green (O)	9.59013	63.2961	green (O)	green (O)	-0.0450868	0.667822	0.0250311	0.811754	0.159823	0.125946	0.185715	0.0747031	0.252258	0.0147128	0.124903	0.232906	-0.153285	0.142399	-0.266476	0.00982549	-0.112583	0.282624	-0.0900676	0.390572	-0.0572457	0.585727	-0.0430256	0.682172	0.0425258	0.685668	-0.132407	0.205802	0.845824	1.44062e-26	0.694003	1.23229e-14	0.28031	0.00649975	0.0360247	0.731732	0.0241068	0.818584	-0.0292123	0.781041
ILMN_1217241	BC027373	NM_182782.1	0.00119981	93	NA	8.08431	53.3575	yellow (A)	yellow (A)	0.721538	3.38722e-16	0.682137	5.13749e-14	0.277541	0.00707189	0.105037	0.316338	-0.180959	0.0825885	0.00925411	0.929846	0.365011	0.000321423	-0.26226	0.0110994	-0.0407205	0.698353	-0.18819	0.0708445	-0.134925	0.197233	-0.38308	0.000150667	-0.218714	0.0351828	-0.296969	0.00384448	-0.00718206	0.945527	-0.167052	0.109495	-0.179021	0.0859858	0.00105276	0.992009	-0.0245944	0.814979	-0.686716	2.98528e-14
ILMN_1217262	Zfpl1	NM_024231.1	0	94	NA	9.1026	60.0783	NA	purple (T)	-0.35187	0.000542737	-0.21414	0.0392904	0.0479881	0.647826	0.193953	0.0624831	0.228289	0.0277418	0.135498	0.195318	-0.322222	0.00163364	-0.0348016	0.740512	-0.136799	0.191023	0.158795	0.128432	0.0204271	0.845904	0.214426	0.0390217	0.227353	0.028405	0.0255633	0.807828	-0.123291	0.239039	0.00732818	0.94442	-0.0348089	0.740459	-0.0919902	0.380495	0.136303	0.192654	0.388309	0.000119991
ILMN_1217272	Atp6v1c1	NM_025494.1	0	94	NA	9.4316	62.2498	yellow (A)	yellow (A)	0.691136	1.75076e-14	0.651214	1.57707e-12	0.144503	0.166986	0.107445	0.305305	-0.332518	0.00112791	-0.0815053	0.437352	0.380843	0.000165884	-0.199636	0.0550429	-0.0474175	0.651739	-0.00596835	0.954721	0.0300958	0.774592	-0.0864304	0.410068	0.0143395	0.891488	-0.451756	5.48475e-06	-0.174402	0.0945308	-0.520737	8.75819e-08	-0.69139	1.69734e-14	-0.4992	3.51719e-07	-0.0504322	0.631172	-0.65514	1.04384e-12
ILMN_1217275	Snap23	NM_009222.2	0.629593	0	NA	6.91727	45.6549	NA	NA	0.0382231	0.716039	0.109245	0.297227	0.122151	0.243445	0.198477	0.0564976	0.240777	0.0200783	0.207018	0.0464771	-0.135323	0.195901	-0.101894	0.331112	-0.1437	0.169381	0.0729742	0.486963	-0.0353586	0.73651	-0.0326528	0.756016	0.0462736	0.659613	-0.020106	0.848297	0.0132083	0.900002	0.0719817	0.492923	-0.0742399	0.479419	-0.172792	0.0976617	-0.271817	0.0083969	-0.0539005	0.607853
ILMN_1217276	Acrbp	NM_016845.1	0.487909	0	NA	6.97955	46.0659	NA	NA	-0.0932281	0.374091	-0.19187	0.0654079	-0.161675	0.121561	-0.215641	0.0379005	-0.0763591	0.46693	-0.18909	0.0694819	0.0419492	0.689711	0.16301	0.118474	0.104748	0.317675	0.073157	0.48587	0.11083	0.29023	0.117994	0.259976	0.0991852	0.344197	-0.067073	0.522953	0.0802031	0.444735	0.0585253	0.577362	0.203525	0.0503817	0.0164882	0.87535	0.00348947	0.973518	0.109526	0.29598
ILMN_1217296	Cops7a	NM_012003.1	0	94	NA	10.5383	69.5539	NA	grey (V)	0.214852	0.0386255	0.217913	0.0358749	0.0309752	0.768189	-0.0556424	0.596286	-0.233331	0.0243921	-0.130229	0.213424	0.21094	0.0423953	0.175157	0.0930913	0.0711721	0.497812	0.0499267	0.634601	-0.131497	0.208964	-0.0451844	0.667145	-0.204429	0.0493456	-0.251561	0.0149987	-0.346593	0.000665631	-0.461611	3.2052e-06	-0.435485	1.28477e-05	-0.176777	0.0900579	-0.0195247	0.852633	-0.153367	0.142182
ILMN_1217298	2900011O08Rik	NM_144518.2	0.0439263	65	NA	7.3857	48.7466	orange (L)	orange (L)	-0.211803	0.0415385	-0.443693	8.40833e-06	-0.464656	2.70565e-06	-0.347171	0.000651035	-0.275546	0.00751105	-0.467361	2.32456e-06	0.127199	0.224362	0.237752	0.0217448	0.31143	0.0023764	0.337502	0.000938418	0.548118	1.29358e-08	0.644768	3.06591e-12	0.420256	2.74192e-05	-0.247076	0.0169575	0.00779653	0.940874	-0.0249014	0.812712	0.0901642	0.390062	0.0373054	0.722576	0.125831	0.229425	0.193892	0.0625673
ILMN_1217302	Smarcc1	NM_009211.1	0.0808671	67	NA	7.35692	48.5566	NA	NA	0.0300047	0.775256	-0.0509946	0.627365	-0.146247	0.161869	-0.0954447	0.362788	-0.132192	0.206544	-0.0947534	0.36629	0.108327	0.301329	0.036692	0.726957	-0.00114166	0.991334	-0.169099	0.105154	0.129122	0.217376	0.0674743	0.520463	0.0668097	0.524589	0.0272833	0.795172	-0.0554006	0.597886	-0.116152	0.267542	-0.0571106	0.586614	-0.0529964	0.613895	0.023615	0.822223	-0.0414153	0.693461
ILMN_1217308	Klk26	NM_010644.1	0.717698	0	NA	6.88162	45.4196	NA	NA	0.0419884	0.689435	0.0129391	0.902029	-0.0158376	0.880231	-0.0149284	0.88706	-0.0838266	0.424366	-0.0900043	0.390907	0.0398463	0.704526	0.0654746	0.532927	0.101258	0.334159	0.0938924	0.370681	0.109533	0.295951	0.180109	0.0840643	0.131447	0.209138	-0.0594817	0.571146	-0.0421912	0.688013	-0.059628	0.570198	-0.118375	0.258432	-0.146029	0.162503	0.196496	0.0590581	-0.0857145	0.41397
ILMN_1217309	Tax1bp3		0	94	NA	12.1573	80.2395	NA	NA	0.105268	0.315267	0.157888	0.130655	0.145168	0.165021	0.224669	0.0303812	0.0844611	0.420856	0.0894932	0.393614	-0.0109754	0.91684	-0.131063	0.210484	-0.0364338	0.728803	0.155321	0.137108	0.00134641	0.98978	-0.0506424	0.629747	0.0669218	0.523892	-0.0159315	0.879527	0.103759	0.322294	0.157398	0.13187	0.0532481	0.61221	-0.0390866	0.709907	0.047856	0.648731	-0.0926696	0.376972
ILMN_1217319	0610012A05Rik		0.581534	0	NA	6.93884	45.7973	NA	NA	0.0260705	0.80409	0.103921	0.321534	0.13609	0.193354	0.103562	0.323217	0.0406082	0.699146	0.110196	0.293015	-0.064552	0.538727	-0.050584	0.630143	-0.169642	0.104025	-0.0680137	0.517127	-0.08926	0.394853	-0.0593268	0.572151	-0.0548559	0.601497	-0.0585763	0.57703	-0.0604172	0.565096	-0.12034	0.250556	-0.129722	0.215227	-0.0626032	0.55108	0.051808	0.621877	0.0233682	0.824052
ILMN_1217320	Rabggta	NM_019519.1	0.0953981	25	NA	7.24103	47.7917	NA	NA	0.0202515	0.847212	-0.0352076	0.737594	-0.0814856	0.437464	-0.119096	0.255523	-0.190408	0.0675253	-0.157116	0.132571	0.156841	0.13326	0.180752	0.0829452	0.165785	0.112249	0.134224	0.199591	0.0903256	0.389211	0.0672978	0.521557	0.100722	0.336736	-0.117236	0.263075	-0.0594865	0.571115	-0.199946	0.054658	-0.110881	0.290008	-0.0755145	0.471886	0.0860722	0.412018	0.0393627	0.707949
ILMN_1217328	Hoxc6	NM_010465.1	0.525969	0	NA	6.96338	45.9592	NA	blue (E )	-0.191899	0.0653664	-0.0790625	0.451258	0.148325	0.155925	0.0746593	0.476933	0.285257	0.00557913	0.23907	0.0210047	-0.248366	0.0163726	-0.0441911	0.674043	-0.182733	0.0795721	0.0120329	0.908861	-0.23734	0.0219806	-0.156863	0.133203	-0.148927	0.154235	0.200685	0.0537517	0.0130473	0.901214	0.165337	0.113236	0.20542	0.0482314	0.0897957	0.39201	0.0269563	0.797574	0.201734	0.0524854
ILMN_1217329	Sppl3	NM_029012.1	0	94	NA	12.148	80.1784	NA	green (N)	-0.0973671	0.353157	-0.0422438	0.687644	0.00666598	0.949436	-0.0420974	0.688671	0.0157608	0.880808	0.0829565	0.429208	-0.0698771	0.505686	0.163344	0.117711	-0.056569	0.590173	-0.0420371	0.689094	-0.123613	0.237806	-0.00668216	0.949313	-0.175051	0.0932921	0.259678	0.0119487	-0.119287	0.254755	-0.109301	0.296981	-0.295955	0.00397286	-0.219848	0.0342222	-0.187505	0.0718966	0.112132	0.284568
ILMN_1217331	Mcm6	NM_008567.1	0.0124647	86	NA	9.95632	65.713	green (O)	green (O)	-0.378883	0.000180368	-0.464129	2.78649e-06	-0.32218	0.00163609	-0.373767	0.000223883	-0.0810951	0.439671	-0.181403	0.0818247	-0.13656	0.191809	0.123523	0.23815	0.068774	0.512443	-0.0204761	0.845538	0.00969434	0.926518	-0.00833526	0.936797	-0.131744	0.208099	0.0311658	0.766803	0.586742	6.3885e-10	0.478393	1.23447e-06	0.459478	3.60543e-06	0.536229	3.03055e-08	0.102416	0.328629	0.351881	0.000542506
ILMN_1217337	4930427A07Rik	NM_134041.1	0	94	grey (U)	8.37583	55.2816	grey (U)	grey (U)	-0.281925	0.00618551	-0.506827	2.17325e-07	-0.643261	3.57304e-12	-0.665379	3.45526e-13	-0.529379	4.87726e-08	-0.420138	2.75772e-05	0.108731	0.299522	0.334471	0.00104984	0.215928	0.0376397	0.125995	0.228815	0.169966	0.103355	0.133998	0.200355	-0.0302864	0.773203	0.12883	0.218424	-0.122191	0.243289	-0.252878	0.0144623	-0.0135436	0.897477	0.334883	0.00103404	0.142553	0.172849	0.263787	0.0106222
ILMN_1217341	Cryz	NM_009968.1	0	94	NA	8.77479	57.9148	blue (E )	blue (E )	-0.13439	0.199031	0.237662	0.0217962	0.603979	1.46261e-10	0.499356	3.48319e-07	0.714738	8.55699e-16	0.692289	1.52094e-14	-0.548395	1.26768e-08	-0.474845	1.51678e-06	-0.518924	9.88247e-08	-0.190737	0.0670445	-0.608772	9.55525e-11	-0.405301	5.57555e-05	-0.310047	0.00249089	-0.200612	0.0538405	0.211164	0.0421721	0.279831	0.00659575	0.260918	0.0115339	-0.0415004	0.692863	-0.117332	0.262681	0.087412	0.404751
ILMN_1217353	Rfx2	NM_009056.1	0	94	NA	9.048	59.718	orange (K)	orange (K)	-0.254813	0.013704	-0.526069	6.11465e-08	-0.603978	1.46276e-10	-0.516913	1.12898e-07	-0.401828	6.5432e-05	-0.555016	7.77326e-09	0.201547	0.0527093	0.418702	2.95645e-05	0.344052	0.000733472	0.28653	0.00536166	0.53678	2.91546e-08	0.483214	9.29628e-07	0.397716	7.89039e-05	0.2105	0.042838	-0.0416406	0.691877	-0.0529385	0.614283	0.0299456	0.775688	0.0253405	0.809471	0.0345636	0.742224	0.290583	0.00471894
ILMN_1217360	Pex13	NM_023651.2	0.0744814	69	NA	7.42626	49.0143	NA	green (P)	0.0746509	0.476983	0.112293	0.283873	0.124575	0.234145	0.117344	0.26263	0.191761	0.0655641	0.024731	0.81397	0.0193376	0.854029	-0.0750507	0.474619	0.00679351	0.948469	-0.152897	0.143422	-0.0493658	0.638416	-0.0435794	0.678305	0.00853385	0.935294	0.0188329	0.857798	0.367352	0.0002921	0.414647	3.59238e-05	0.258527	0.0123453	0.123746	0.237298	0.0404413	0.700323	-0.0616689	0.55705
ILMN_1217361	Gpr26	NM_173410.1	0.638858	0	NA	6.92004	45.6731	NA	NA	-0.0887867	0.397374	-0.0559688	0.59413	0.030364	0.772638	0.149857	0.151649	0.132476	0.205563	0.042877	0.683211	-0.0700763	0.50447	-0.0741984	0.479665	-0.0282783	0.787874	0.139166	0.183385	0.0789123	0.452121	0.148166	0.156375	0.188045	0.0710659	-0.132371	0.205924	0.0103626	0.921468	0.0210205	0.841485	-0.0364043	0.729015	-0.119922	0.252218	0.0797523	0.447306	0.0677692	0.518638
ILMN_1217378	Pts	NM_011220.2	0	94	NA	8.74259	57.7022	NA	brown (F)	-0.0504728	0.630896	0.189655	0.0686382	0.294012	0.00422963	0.276806	0.00723091	0.273644	0.00795211	0.363782	0.000337886	-0.342378	0.000781543	-0.316719	0.00198103	-0.39458	9.08658e-05	0.0116533	0.911724	-0.254879	0.013679	-0.048573	0.643824	-0.0325743	0.756585	-0.42322	2.37255e-05	-0.172162	0.0989096	-0.256927	0.0129157	-0.27029	0.00878548	-0.313877	0.00218539	-0.141594	0.175786	0.0349838	0.739202
ILMN_1217391	Siah1b	NM_009173.1	0.305871	0	NA	7.06438	46.6258	NA	purple (T)	-0.27248	0.00823312	-0.286893	0.00530116	-0.212996	0.0403777	-0.139831	0.181282	-0.033417	0.750491	-0.0891927	0.39521	-0.101747	0.331815	0.00317233	0.975924	-0.00577879	0.956158	0.0447022	0.670491	0.130074	0.213976	0.194379	0.0618984	0.13382	0.200961	0.0312248	0.766374	0.204529	0.0492331	0.14239	0.173345	0.158272	0.129712	0.150492	0.149902	-0.116793	0.264892	0.270633	0.0086969
ILMN_1217403	4931408L03Rik	NM_030074.1	0.0684957	53	NA	7.33016	48.38	NA	purple (T)	-0.243046	0.0189017	-0.17559	0.0922721	0.013848	0.895185	0.0943793	0.368193	0.141101	0.17731	0.126143	0.228261	-0.203536	0.0503685	-0.0536203	0.609723	-0.123224	0.239297	0.00599506	0.954519	-0.0809481	0.440503	-0.0130123	0.901478	0.000243447	0.998152	0.160475	0.124388	0.227377	0.0283876	0.250709	0.0153548	0.152464	0.144574	0.056573	0.590147	-0.0497892	0.635536	0.266902	0.00970419
ILMN_1217406	1110013L07Rik	XM_130939.2	0	94	NA	8.5782	56.6173	NA	blue (E )	-0.156985	0.132898	-0.0583125	0.578749	0.175917	0.0916579	0.147232	0.159032	0.358797	0.000412936	0.280629	0.00643658	-0.222467	0.0320879	-0.0512811	0.62543	-0.139152	0.183431	-0.134962	0.197107	-0.213058	0.0403181	-0.176384	0.0907858	-0.0843129	0.421674	0.336525	0.000973094	0.0654807	0.532889	0.237366	0.0219656	0.175508	0.0924271	-0.0617363	0.556618	0.0541761	0.606016	0.139275	0.183039
ILMN_1217408	Prkacb	NM_011100.3	0	94	NA	12.6695	83.6203	NA	orange (L)	-0.432795	1.47281e-05	-0.458915	3.71864e-06	-0.294229	0.00420017	-0.121169	0.247282	-0.0168115	0.872926	-0.117994	0.259977	-0.221215	0.0330936	0.0752891	0.473213	-0.0670796	0.522912	0.0824454	0.432067	0.304398	0.00301165	0.434916	1.32255e-05	0.263878	0.0105943	0.248906	0.016133	-0.0998151	0.341126	0.0184689	0.860519	-0.00778597	0.940954	0.0340099	0.746212	0.000992711	0.992465	0.400775	6.86606e-05
ILMN_1217421	V1re8	NM_134197.1	0.607649	0	NA	6.92686	45.7182	NA	NA	0.197021	0.0583705	0.0883812	0.399541	-0.183433	0.0784074	-0.125425	0.230942	-0.178564	0.0868032	-0.0758575	0.469869	0.126749	0.226017	-0.0550226	0.600391	0.0311634	0.766821	-0.0365253	0.728148	0.0802676	0.444368	-0.0461252	0.660638	-0.0163835	0.876135	-0.0340282	0.74608	0.0172723	0.869473	-0.0482124	0.64629	-0.0659516	0.529941	0.0296034	0.778185	-0.198581	0.056366	-0.247983	0.0165445
ILMN_1217430	Nup37	NM_028334.1	0.653522	0	NA	6.9071	45.5877	NA	orange (L)	-0.0591523	0.573283	-0.159512	0.126693	-0.261671	0.0112884	-0.119062	0.255659	-0.17535	0.0927252	-0.337583	0.000935586	0.198111	0.0569633	0.19325	0.0634576	0.266437	0.00983672	0.0924027	0.378354	0.302001	0.00326077	0.369255	0.000270093	0.256547	0.0130542	0.0896941	0.392548	0.00261042	0.980188	0.0326672	0.755912	-0.0766527	0.465213	-0.104371	0.319432	-0.0781148	0.456718	0.0929082	0.375739
ILMN_1217444	Ppp2r5e		0	94	NA	8.32315	54.9338	NA	green (N)	-0.154698	0.138711	-0.251707	0.0149386	-0.201241	0.0530778	-0.139747	0.181547	0.0313932	0.76515	-0.155756	0.135999	0.142786	0.172138	0.317612	0.00192048	0.317981	0.00189599	-0.0727353	0.488394	0.0656062	0.532103	0.0377138	0.719664	-0.043063	0.68191	0.408842	4.72736e-05	0.0290709	0.782075	0.243492	0.0186771	0.280728	0.00641717	0.222162	0.0323308	-0.0201379	0.848059	0.175786	0.0919025
ILMN_1217454	Lamp2	NM_010685.2	0	94	NA	13.02	85.9335	green (P)	green (P)	0.0541457	0.606219	0.066226	0.528226	0.224035	0.0308647	0.284592	0.00569567	0.458737	3.75529e-06	0.195804	0.0599752	-0.077167	0.462215	-0.213496	0.0398991	0.0412905	0.694339	-0.099404	0.343128	0.0724861	0.489889	-0.00788025	0.94024	0.141001	0.177618	0.0874581	0.404502	0.365157	0.000319528	0.602292	1.69629e-10	0.54687	1.4167e-08	0.0702461	0.503435	-0.172408	0.0984215	-0.0933569	0.373428
ILMN_1217470	4930550L21Rik	XM_127701.4	0.495174	0	NA	6.9752	46.0372	NA	grey (U)	-0.0155598	0.882317	-0.111408	0.287706	-0.203929	0.0499169	-0.236746	0.0223246	-0.276197	0.00736523	-0.170079	0.103123	0.0426939	0.684492	0.0332484	0.751709	-0.0440255	0.675196	-0.0550333	0.600319	0.153666	0.141397	0.045666	0.663811	0.0970582	0.354694	0.208595	0.044798	-0.0133045	0.899277	-0.0757046	0.470768	0.00830054	0.937059	0.0159472	0.879409	0.083697	0.425086	0.031418	0.76497
ILMN_1217473	5830433M19Rik	NM_026368.1	0.540727	0	NA	6.95088	45.8767	NA	green (R)	-0.191038	0.0666065	-0.24217	0.0193486	-0.189038	0.0695604	-0.192163	0.0649902	-0.0891901	0.395224	-0.0694842	0.508087	-0.0231734	0.825494	-0.00624112	0.952654	0.0347836	0.740641	-0.105107	0.31601	0.0560568	0.593548	-0.019906	0.849788	-0.00469018	0.964411	0.103938	0.321456	0.14839	0.155741	0.0884781	0.399023	0.191203	0.0663679	0.295237	0.00406604	0.0713904	0.496491	0.168108	0.107237
ILMN_1217480	Spin		0.00278622	91	NA	8.04913	53.1253	NA	grey (W)	-0.0783322	0.455462	0.0638839	0.542946	0.0880902	0.401101	-0.0290847	0.781974	-0.0390735	0.709999	0.123713	0.237423	-0.223331	0.0314088	-0.156755	0.133474	-0.249015	0.0160852	0.0131602	0.900364	-0.328455	0.00130746	-0.198425	0.0565642	-0.183326	0.0785849	-0.117244	0.26304	0.00347516	0.973627	-0.137569	0.188514	-0.142262	0.173735	0.143634	0.169579	0.102994	0.325894	0.112146	0.284506
ILMN_1217493	Efna4	NM_007910.1	0	94	NA	9.79386	64.6407	pink (H)	pink (H)	-0.344846	0.000711634	-0.518438	1.02061e-07	-0.445137	7.79513e-06	-0.464329	2.75566e-06	-0.262712	0.0109562	-0.372585	0.000235221	0.130058	0.21403	0.569892	2.48922e-09	0.414126	3.68273e-05	0.221836	0.0325915	0.267574	0.00951544	0.338613	0.000900331	0.132042	0.207063	0.330214	0.00122678	-0.196074	0.0596158	-0.106211	0.310929	0.0362445	0.730158	0.0667174	0.525163	0.0476329	0.650261	0.365473	0.000315428
ILMN_1217502	Gabrr1	NM_008075.1	0.50236	0	NA	6.97345	46.0257	NA	NA	0.0315578	0.763955	0.03683	0.72597	-0.0507807	0.628811	-0.112885	0.281323	0.0331396	0.752495	0.0468832	0.655413	-0.0981035	0.34951	-0.127685	0.222581	-0.117444	0.262223	0.00340677	0.974146	0.00626757	0.952454	-0.00386527	0.970667	-0.0530148	0.613772	-0.177228	0.0892259	0.0204771	0.845531	-0.0495387	0.637239	-0.0494741	0.637679	0.0610533	0.561	-6.18403e-05	0.999531	-0.0455599	0.664545
ILMN_1217506	Neud4		0.197822	10	NA	7.14927	47.1861	NA	NA	-0.12882	0.218464	0.039862	0.704415	0.154866	0.138279	0.120503	0.249908	0.128745	0.218732	0.231887	0.0253141	-0.282231	0.00612734	-0.269955	0.0088727	-0.316404	0.00200285	-0.0503576	0.631677	-0.0649528	0.536203	-0.0358805	0.732766	0.0148288	0.887809	0.0614528	0.558435	0.00953398	0.92773	0.0284886	0.786334	-0.075258	0.473396	-0.0321655	0.759546	-0.041095	0.695715	0.0777475	0.458844
ILMN_1217517	Dcamkl1	NM_019978.1	0	94	NA	8.95221	59.0857	NA	purple (T)	-0.404171	5.87459e-05	-0.359897	0.000395162	-0.155242	0.137311	-0.235703	0.0229395	0.0273637	0.794582	0.106794	0.308262	-0.350551	0.00057135	-0.0544979	0.603874	-0.253785	0.0141025	-0.147685	0.157737	-0.10909	0.297917	-0.131906	0.207538	-0.144728	0.166319	0.339027	0.0008865	-0.0161093	0.878193	0.11105	0.289269	0.183188	0.0788139	0.233009	0.0245953	0.160333	0.124726	0.378814	0.000180901
ILMN_1217555	Mdh1b	NM_029696.2	0.5435	0	NA	6.95483	45.9028	NA	NA	-0.117011	0.263999	-0.0204117	0.846018	0.131071	0.210455	0.0986855	0.346645	0.160732	0.123779	0.1985	0.0564685	-0.133435	0.202271	-0.0192059	0.855012	-0.151156	0.148091	-0.0776201	0.459583	-0.218455	0.035405	-0.149534	0.152542	-0.152716	0.143905	-0.022701	0.828998	0.0655605	0.532389	0.0735744	0.483378	0.0545096	0.603797	0.0012249	0.990703	-0.080076	0.445459	0.105588	0.313792
ILMN_1217562	2610510B01Rik	XM_354972.1	0.452621	1	NA	7.00235	46.2164	NA	NA	-0.116781	0.264942	-0.016761	0.873305	0.116368	0.26665	0.0340264	0.746093	0.142687	0.172439	0.226267	0.0291914	-0.231385	0.0256416	-0.182391	0.0801468	-0.265255	0.0101805	-0.0987886	0.346139	-0.129662	0.215441	-0.161693	0.121518	-0.112164	0.284429	0.0738935	0.481477	0.0270115	0.797169	0.0801137	0.445244	0.0871841	0.405981	-0.0317201	0.762777	0.0122343	0.907342	0.0838863	0.424036
ILMN_1217567	3110004H13Rik	NM_026068.1	0	94	NA	9.55338	63.0535	NA	NA	0.224878	0.0302231	0.130803	0.211395	-0.0690604	0.510684	-0.0730181	0.4867	-0.0553406	0.598283	-0.137662	0.188212	0.208382	0.0450225	0.001826	0.986141	0.0776176	0.459597	0.0127265	0.903631	0.0886161	0.398285	0.00451414	0.965746	0.117738	0.261022	-0.109142	0.297686	-0.00347017	0.973665	-0.0440651	0.67492	0.0155656	0.882273	-0.232068	0.025197	-0.0521703	0.619439	-0.192156	0.0649996
ILMN_1217576	Evi1	NM_007963.1	0.255426	6	NA	7.10191	46.8735	NA	NA	-0.248268	0.0164162	-0.140853	0.178081	0.0459837	0.661615	0.0639078	0.542795	0.210359	0.0429801	0.175276	0.0928641	-0.293217	0.00433878	-0.173815	0.0956629	-0.22998	0.0265775	-0.013446	0.898212	-0.11617	0.267467	-0.0908404	0.386502	-0.0617121	0.556773	0.133644	0.201559	-0.0168198	0.872864	0.1197	0.253103	0.164565	0.114955	0.0657483	0.531212	0.113741	0.277669	0.223976	0.0309094
ILMN_1217577	AI450757	NM_172592.1	0.00570575	91	NA	7.94343	52.4277	NA	NA	-0.0922448	0.379172	0.0263299	0.802181	0.116532	0.265969	-0.00924461	0.929918	0.0609158	0.561884	0.13919	0.18331	-0.129151	0.217272	-0.114299	0.275301	-0.160411	0.12454	-0.257631	0.012662	-0.16872	0.105946	-0.133178	0.20315	-0.211777	0.041564	0.178426	0.0870511	-0.0185736	0.859736	0.0490045	0.640878	0.0568239	0.588497	0.151863	0.146181	-0.152707	0.143928	0.0550793	0.600014
ILMN_1217584	Tubb5	NM_011655.2	0.223938	12	NA	7.13984	47.1239	NA	NA	-0.0305157	0.771533	0.0477595	0.649393	0.0917367	0.381814	0.0493412	0.638583	0.0832173	0.427754	0.0893659	0.39429	-0.0592876	0.572405	-0.0282332	0.788205	-0.00183945	0.986038	-0.131924	0.207475	-0.0209933	0.841687	-0.0586534	0.576528	0.0106892	0.919002	-0.043618	0.678035	-0.00155663	0.988185	-0.0269897	0.797329	-0.11509	0.271974	-0.147393	0.158571	-0.096576	0.3571	-0.0264908	0.800997
ILMN_1217590	Sephs2	NM_009266.1	4e-05	94	NA	8.27287	54.602	NA	grey (W)	-0.0256595	0.807119	-0.0171291	0.870546	-0.0596778	0.569875	-0.0677167	0.518963	-0.144298	0.167594	-0.0079008	0.940085	0.00046582	0.996464	-0.0553369	0.598307	-0.0736787	0.482756	-0.0601044	0.567116	-0.0995839	0.342251	-0.116126	0.26765	-0.184128	0.0772627	-0.116419	0.266439	0.125178	0.231869	-0.0340412	0.745987	-0.0403806	0.700751	0.241047	0.0199352	0.00936871	0.92898	0.0481443	0.646756
ILMN_1217594	Olfr952	NM_146503.1	0.121154	14	NA	7.20652	47.564	NA	NA	0.037016	0.724641	0.0745272	0.477715	0.0584958	0.577554	0.128481	0.219688	0.00744797	0.943513	0.113051	0.280612	-0.00446163	0.966144	-0.0131762	0.900243	-0.0664312	0.526946	-0.110947	0.289721	-0.0677161	0.518967	-0.141874	0.174922	-0.0431161	0.681539	-0.0271996	0.795787	-0.0798213	0.446912	-0.0751068	0.474288	-0.111003	0.289477	-0.103377	0.324086	0.0396709	0.705767	0.0104154	0.921069
ILMN_1217599	Rab33b	NM_016858.1	0	94	NA	10.2816	67.8597	blue (E )	blue (E )	-0.138232	0.186373	0.0782393	0.455998	0.437982	1.13065e-05	0.415197	3.49908e-05	0.627485	1.6895e-11	0.50013	3.3187e-07	-0.447023	7.05763e-06	-0.466754	2.40541e-06	-0.330599	0.00120972	-0.176023	0.0914597	-0.164049	0.116113	-0.1827	0.0796277	0.0282787	0.787872	-0.0839152	0.423875	0.206353	0.0472002	0.473551	1.63415e-06	0.52896	5.01936e-08	0.0436903	0.677531	0.0502237	0.632586	0.0577653	0.582324
ILMN_1217617	Ncoa6	NM_019825.1	0.49816	0	NA	6.97576	46.0409	NA	NA	-0.146593	0.160868	-0.148259	0.156112	-0.0258847	0.805459	-0.056884	0.588102	-0.032747	0.755335	-0.0589938	0.574313	-0.0448003	0.669809	0.036963	0.72502	0.079128	0.450882	0.0316051	0.763612	0.0572336	0.585807	0.0320978	0.760037	0.045147	0.667404	-0.0442208	0.673836	0.16956	0.104194	0.162805	0.118943	0.136683	0.191405	0.0841879	0.422365	0.0717305	0.494437	0.11391	0.27695
ILMN_1217622	Rag1	NM_009019.1	0.136538	14	NA	7.19166	47.4659	NA	yellow (A)	0.267735	0.00947094	0.17175	0.0997321	-0.0276679	0.792349	-0.0789048	0.452164	-0.170016	0.103252	-0.00567859	0.956918	0.215072	0.0384222	0.0575321	0.58385	0.065298	0.534035	0.0283547	0.787315	-0.00848278	0.935681	-0.129142	0.217303	-0.165838	0.112135	0.0268142	0.798619	-0.0102371	0.922416	-0.115386	0.270733	-0.217618	0.0361328	-0.0109368	0.917132	-0.226063	0.029341	-0.255114	0.0135892
ILMN_1217625	2016-09-07	NM_009859.2	0.274303	28	NA	7.13273	47.077	NA	green (O)	0.0112524	0.914749	-0.0536588	0.609466	-0.0660668	0.529221	-0.0569324	0.587784	0.0448523	0.669449	-0.0412715	0.694473	0.0626313	0.550901	-0.0890862	0.395777	0.0696787	0.506897	-0.0771628	0.46224	0.0608065	0.562588	-0.0819801	0.434678	-0.0187652	0.858304	-0.118342	0.258564	0.415129	3.51055e-05	0.386942	0.000127399	0.344783	0.000713335	0.240516	0.0202178	-0.00383105	0.970927	-0.0673955	0.520952
ILMN_1217629	Itgae	NM_008399.1	0.118434	30	NA	7.21999	47.6529	NA	NA	-0.210718	0.0426179	-0.272291	0.0082794	-0.178015	0.0877929	-0.0942475	0.368866	-0.0332463	0.751724	-0.179106	0.0858334	-0.01926	0.854608	0.138889	0.184267	0.12453	0.234314	0.147021	0.159637	0.166193	0.111356	0.206801	0.0467126	0.106509	0.309566	0.102724	0.327167	0.0192004	0.855053	0.113966	0.276715	0.124472	0.234535	0.161511	0.121945	0.0859824	0.412508	0.244135	0.0183581
ILMN_1217631	Zfp445	NM_173364.3	0.216072	10	NA	7.13878	47.1169	NA	NA	0.0177554	0.865856	0.0165409	0.874955	-0.0237487	0.821233	0.0619347	0.555348	-0.077698	0.459131	0.00527995	0.959939	-0.0690276	0.510885	-0.207665	0.0457819	-0.156423	0.134309	-0.0019753	0.985007	0.160984	0.123182	0.0964355	0.357804	0.0986998	0.346575	-0.11678	0.264947	0.0419646	0.689602	-0.00213993	0.983758	-0.0286406	0.785222	0.038463	0.714333	0.0289247	0.783143	-0.0339522	0.746629
ILMN_1217634	Olfr981	NM_146286.1	0.735069	0	NA	6.87283	45.3616	NA	orange (L)	-0.143337	0.170474	-0.167951	0.10757	-0.151658	0.146733	-0.0871587	0.406119	-0.11894	0.256151	-0.11931	0.254664	-0.0630021	0.54854	-0.00675431	0.948766	-0.0881847	0.400594	0.225767	0.0295589	0.178308	0.0872638	0.339544	0.000869524	0.228198	0.0278063	-0.11233	0.283713	-0.0582031	0.579463	-0.0559528	0.594235	-0.178917	0.0861714	-0.110547	0.291473	-0.0266152	0.800082	0.164468	0.115172
ILMN_1217657	Hist1h1d		0.287367	0	NA	7.07238	46.6786	NA	NA	0.0702132	0.503636	-0.0204799	0.84551	-0.142234	0.17382	-0.210425	0.0429135	-0.150116	0.150935	-0.135943	0.193843	0.203015	0.050973	0.0964398	0.357782	0.142823	0.172025	0.0166263	0.874314	0.0684845	0.514224	-0.00532395	0.959606	-0.072823	0.487868	-0.204006	0.049828	-0.0690991	0.510447	-0.163849	0.116564	-0.06546	0.533018	0.0385864	0.713457	0.237685	0.0217829	-0.0752172	0.473637
ILMN_1217670	D330028D13Rik	NM_172727.1	2.67e-05	94	NA	8.08936	53.3908	NA	pink (H)	-0.324943	0.00148316	-0.455461	4.49045e-06	-0.341611	0.000804518	-0.273748	0.00792729	-0.0234984	0.823087	-0.266206	0.00990308	0.0354658	0.73574	0.419318	2.86963e-05	0.260876	0.0115479	0.145327	0.164552	0.178963	0.0860881	0.293193	0.00434208	0.0941669	0.369277	0.195328	0.060612	-0.127881	0.221866	-0.0172797	0.869418	0.120063	0.251654	-0.0566826	0.589426	-0.0479373	0.648174	0.322871	0.00159655
ILMN_1217679	Gm1019	XM_355442.1	0.593278	0	NA	6.93275	45.7571	NA	NA	0.0784031	0.455053	0.00248604	0.981132	-0.101562	0.3327	-0.0996681	0.341841	-0.059074	0.573792	-0.0815327	0.437198	0.107696	0.304171	0.0336125	0.749079	0.0436857	0.677564	0.0388136	0.711844	-0.0143809	0.891176	-0.0327288	0.755466	-0.0644119	0.53961	0.0598092	0.569025	0.153219	0.142573	0.165267	0.113392	0.0554818	0.597348	0.128034	0.221309	0.0841185	0.42275	-0.0756049	0.471354
ILMN_1217683	Slc22a3	NM_011395.1	0.618661	0	NA	6.92753	45.7226	NA	NA	-0.0539657	0.607418	0.0748728	0.47567	0.182757	0.0795323	0.118471	0.258042	0.178964	0.0860873	0.135547	0.195157	-0.005275	0.959977	0.126026	0.228698	0.0830264	0.428818	-0.192285	0.0648168	-0.18892	0.0697389	-0.138795	0.184568	-0.148483	0.155479	0.135229	0.196217	-0.106216	0.310903	-0.0942647	0.368778	-0.0209124	0.84229	-0.0965168	0.357397	-0.128688	0.21894	0.0834183	0.426634
ILMN_1217700	Fbxo38	NM_134136.1	0	94	NA	9.78408	64.5762	NA	pink (G)	0.270653	0.00869178	0.188034	0.0710826	0.0651201	0.535152	0.092645	0.377099	-0.139944	0.180923	-0.193769	0.0627373	0.340738	0.000831417	0.113646	0.278072	0.242593	0.0191317	0.101242	0.334233	0.296892	0.00385411	0.189988	0.0681447	0.251768	0.0149133	0.0065327	0.950445	-0.13153	0.208847	-0.114707	0.273581	-0.102318	0.329097	-0.242627	0.0191143	-0.0982509	0.348783	-0.239647	0.0206876
ILMN_1217702	Lims1	NM_026148.1	0.192516	5	NA	7.1411	47.1322	NA	NA	0.0481558	0.646678	0.141553	0.175911	0.167325	0.108907	0.0711527	0.497929	0.0353945	0.736252	0.15468	0.138759	-0.117196	0.263238	-0.18383	0.0777522	-0.241857	0.0195107	-0.196307	0.0593079	-0.111619	0.28679	-0.201518	0.052745	-0.109325	0.296874	-0.0533885	0.611271	-0.0301549	0.774162	-0.0457231	0.663416	-0.114673	0.273725	-0.120458	0.250089	0.147935	0.157028	-0.0607494	0.562955
ILMN_1217703	Col11a1	NM_007729.1	0.267624	1	NA	7.0866	46.7724	NA	NA	0.0141802	0.892686	-0.0488831	0.641706	-0.0864106	0.410175	-0.0137883	0.895635	-0.029534	0.778691	-0.0520774	0.620063	0.0628689	0.549387	0.062176	0.553805	0.0593548	0.571969	0.106253	0.310733	0.0679012	0.517822	0.0702943	0.503142	0.030792	0.769522	-0.151715	0.14658	-0.0281248	0.788999	-0.0859448	0.412713	-0.140132	0.180335	-0.212675	0.040687	-0.109185	0.297497	-0.0175869	0.867117
ILMN_1217704	Slc16a14		0.713912	0	NA	6.88892	45.4677	NA	NA	0.0334072	0.750562	0.0509037	0.62798	0.00994281	0.92464	-0.0322681	0.758803	-0.0475127	0.651086	0.0119233	0.909687	-0.0820085	0.434519	-0.107171	0.306549	-0.0660558	0.529289	0.0312498	0.766192	-0.0196801	0.851473	-0.0436622	0.677727	0.0158174	0.880383	-0.212918	0.0404524	0.0857914	0.41355	0.0561444	0.592971	0.0714906	0.495885	0.096852	0.355722	0.0351182	0.738236	-0.106497	0.309618
ILMN_1217706	Olfr16	NM_008763.1	0.539554	1	NA	6.95809	45.9243	NA	NA	0.0832169	0.427756	0.145484	0.164092	0.076059	0.468687	0.0595099	0.570963	0.0844029	0.421177	0.0505037	0.630687	0.0298546	0.776351	-0.0144783	0.890444	-0.0580131	0.580704	-0.115464	0.270409	-0.107995	0.302824	-0.108726	0.299542	-0.139653	0.181841	-0.084243	0.422061	-0.104333	0.319608	-0.117446	0.262215	-0.0374846	0.721298	-0.144822	0.166042	-0.209036	0.0443379	-0.0581564	0.579768
ILMN_1217710	0610012K18Rik		0.537234	0	NA	6.95738	45.9196	NA	NA	0.148053	0.156694	0.0633058	0.54661	-0.00802409	0.939152	-0.00776114	0.941142	-0.0289664	0.782839	-0.10313	0.32525	0.103971	0.321299	-0.151738	0.146519	-0.00082286	0.993754	-0.0952953	0.363543	0.229893	0.0266366	0.173185	0.0968902	0.220153	0.0339678	0.0717638	0.494236	-0.00945736	0.928309	0.0375894	0.720551	0.0155899	0.882091	-0.100554	0.337543	-0.00132128	0.989971	-0.172208	0.0988188
ILMN_1217723	Stau2		0	94	NA	10.4133	68.7289	NA	green (Q)	-0.172484	0.098271	-0.0393413	0.708101	0.182217	0.0804405	0.0856359	0.4144	0.359025	0.00040919	0.358317	0.000420913	-0.352078	0.000538363	-0.422731	2.43013e-05	-0.278943	0.0067769	-0.285998	0.00545163	-0.348586	0.000616516	-0.376698	0.000197896	-0.319358	0.00180687	-0.128502	0.219611	0.373566	0.000225773	0.418535	2.98036e-05	0.520497	8.89984e-08	0.504623	2.50065e-07	0.0709789	0.498983	0.0933499	0.373464
ILMN_1217725	Lnpep	NM_172827.1	0.516797	0	NA	6.96696	45.9828	NA	green (P)	-0.245089	0.017893	-0.220145	0.033974	-0.01964	0.851772	-0.0154147	0.883407	0.209034	0.0443404	0.0500427	0.633814	-0.187903	0.0712833	0.0655389	0.532524	-0.0454094	0.665587	-0.107913	0.303191	-0.0427889	0.683827	-0.0300718	0.774768	-0.0386138	0.713262	0.205531	0.0481077	0.193229	0.0634872	0.380317	0.00016966	0.304887	0.00296296	0.199618	0.0550649	0.200203	0.0543411	0.206788	0.0467265
ILMN_1217728	Jph1	NM_020604.1	0.360676	1	NA	7.04161	46.4755	NA	NA	-0.120506	0.249896	-0.079116	0.450951	-0.0421764	0.688116	-0.105023	0.3164	-0.0723898	0.490467	0.00303104	0.976996	-0.0548782	0.601349	-0.011019	0.916511	-0.028229	0.788236	0.0191715	0.855269	-0.0226184	0.82961	-0.0298482	0.776398	-0.0543809	0.604653	0.0423216	0.687099	-0.0339893	0.746361	-0.0492986	0.638874	-0.0574106	0.584646	0.0163289	0.876545	0.0380864	0.717011	0.111454	0.287507
ILMN_1217738	Olfr786	NM_146549.1	0.320522	0	NA	7.05121	46.5389	NA	cyan (S)	-0.183676	0.0780063	-0.155452	0.136775	-0.00248348	0.981151	0.00621239	0.952872	-0.0687727	0.512451	0.0194552	0.853151	-0.155556	0.136509	-0.135989	0.19369	-0.150435	0.150057	0.0677091	0.51901	0.00652694	0.950489	0.0308435	0.769147	0.126328	0.227574	-0.0124508	0.90571	0.0523851	0.617995	0.0285244	0.786072	0.0870778	0.406557	0.158182	0.129932	0.259988	0.0118438	0.166509	0.110668
ILMN_1217742	LOC381290	XM_355232.1	0.0081587	92	NA	7.53207	49.7127	NA	NA	0.0295767	0.778379	0.000881426	0.99331	-0.0132579	0.899629	-0.10646	0.309789	-0.13293	0.204001	-0.0102519	0.922304	0.00594993	0.954861	-0.0100899	0.923529	-0.0470266	0.654426	-0.105543	0.313997	0.0418542	0.690377	-0.0423233	0.687087	-0.0385669	0.713595	-0.218292	0.0355463	0.00919873	0.930265	-0.0904509	0.388551	-0.0677129	0.518986	-0.0366656	0.727146	-0.0441319	0.674455	-0.0868475	0.407803
ILMN_1217753	Srpk1	NM_016795.2	0	94	NA	10.6713	70.4321	grey (W)	grey (W)	-0.182038	0.0807426	-0.351967	0.000540702	-0.452097	5.38505e-06	-0.47833	1.239e-06	-0.484355	8.68713e-07	-0.339972	0.000855669	0.117373	0.262511	0.205629	0.0479984	0.169593	0.104127	-0.108724	0.299553	0.115049	0.272143	-0.0296002	0.778208	-0.103194	0.324951	0.255947	0.0132761	0.0200447	0.848754	-0.0438888	0.676148	0.129128	0.217353	0.61876	3.84406e-11	0.197697	0.057495	0.194681	0.0614862
ILMN_1217761	Rab40b	NM_139147.1	0.116848	24	NA	7.21309	47.6074	NA	NA	0.0648184	0.537049	0.0769321	0.463583	0.0638869	0.542927	-0.00978323	0.925846	0.0949777	0.365151	0.0989447	0.345374	-0.00812564	0.938383	-0.0709848	0.498947	-0.0496913	0.636201	-0.195889	0.059862	-0.154859	0.138297	-0.190546	0.0673236	-0.120167	0.251242	-0.0735749	0.483375	0.0890582	0.395926	0.0646325	0.53822	0.165036	0.113904	0.0655481	0.532466	-0.0399699	0.703653	-0.0554935	0.597271
ILMN_1217767	2900070E19Rik		0	94	NA	11.4151	75.3413	NA	green (Q)	0.177037	0.0895781	0.230833	0.0260059	0.235645	0.0229741	0.0645742	0.538587	0.181652	0.0813985	0.187366	0.0721104	0.00804396	0.939001	-0.237722	0.0217617	-0.0400691	0.702951	-0.27375	0.00792686	-0.31425	0.00215753	-0.479875	1.13188e-06	-0.380047	0.000171628	-0.165679	0.112484	0.422764	2.42616e-05	0.423369	2.35524e-05	0.475081	1.49622e-06	0.456192	4.31547e-06	-0.0225673	0.82999	-0.188205	0.0708226
ILMN_1217773	Tlx3	NM_019916.1	0.705594	0	NA	6.88755	45.4588	NA	NA	0.22571	0.0296011	0.143929	0.168696	-0.051322	0.625154	-0.153533	0.141746	-0.0421615	0.688221	-0.0119595	0.909414	0.139145	0.183453	-0.117142	0.263458	0.0351244	0.738191	-0.119322	0.254613	-0.00819317	0.937872	-0.136296	0.192677	-0.116003	0.268164	-0.178673	0.0866064	0.0387823	0.712066	-0.035084	0.738482	-0.00731129	0.944548	-0.0226271	0.829546	0.0584143	0.578085	-0.276731	0.00724738
ILMN_1217786	2310046K10Rik	NM_029495.1	0.635938	0	NA	6.92175	45.6844	NA	blue (C )	0.194896	0.0611956	0.28091	0.00638148	0.283924	0.00581503	0.200909	0.0534789	0.0942859	0.36867	0.163676	0.116955	0.000198296	0.998495	-0.235824	0.0228671	-0.0933636	0.373393	-0.159917	0.12572	-0.0769416	0.463528	-0.112509	0.28294	-0.11717	0.263344	-0.147047	0.15956	0.0247435	0.813878	0.0439103	0.675998	0.00319587	0.975746	-0.0563568	0.591571	-0.00929198	0.92956	-0.224626	0.0304139
ILMN_1217790	Sntb2	NM_009229.2	0.0177972	85	NA	7.48948	49.4316	NA	orange (L)	-0.178718	0.0865272	-0.297463	0.00378332	-0.305135	0.00293855	-0.0928532	0.376023	-0.102779	0.326909	-0.286714	0.00533089	0.0640362	0.541983	0.096411	0.357926	0.16817	0.107107	0.205164	0.0485173	0.44775	6.79119e-06	0.460256	3.45422e-06	0.385626	0.000134924	0.0149309	0.887041	-0.0533986	0.611204	0.011692	0.911432	0.0873475	0.405099	-0.0593177	0.572209	0.0429078	0.682995	0.165166	0.113615
ILMN_1217794	Timm10		0	94	green (R)	11.7776	77.7334	green (R)	green (R)	-0.319818	0.00177801	-0.389487	0.000113933	-0.290147	0.00478463	-0.432155	1.52115e-05	-0.0416156	0.692053	-0.0853851	0.415774	-0.102357	0.32891	0.171999	0.0992352	0.0453446	0.666036	-0.143562	0.169797	-0.160047	0.125408	-0.191979	0.0652523	-0.349043	0.000605723	0.248424	0.0163465	0.0292184	0.780997	0.15538	0.136957	0.412692	3.94257e-05	0.729533	1.09928e-16	0.117027	0.26393	0.319572	0.00179339
ILMN_1217804	Ptpn5	NM_013643.1	0.0547512	61	NA	7.33719	48.4264	NA	NA	0.0305103	0.771573	0.0101719	0.922909	-0.08215	0.433724	-0.0651856	0.53474	-0.128161	0.220848	-0.141954	0.17468	0.140934	0.177827	0.119101	0.255502	0.132756	0.204598	0.0648329	0.536958	-0.00147519	0.988803	-0.0243533	0.816761	-0.0155742	0.882209	0.0340369	0.746018	-0.0109922	0.916714	-0.0490422	0.640621	0.105266	0.315276	0.235663	0.0229633	-0.067421	0.520794	0.0676153	0.51959
ILMN_1217812	1190002J23Rik	XM_287054.2	1.33e-05	94	NA	8.19088	54.0609	NA	orange (L)	-0.224054	0.0308502	-0.240017	0.0204864	-0.140266	0.179913	-0.0549462	0.600897	0.117954	0.260141	-0.124517	0.234363	-0.00116089	0.991188	0.335915	0.000995341	0.204674	0.0490684	0.165658	0.11253	0.0315708	0.76386	0.340162	0.000849612	0.0341917	0.744902	0.0984821	0.347645	-0.0639475	0.542544	0.0125763	0.904764	-0.174629	0.0940962	-0.167641	0.108232	-0.169474	0.104373	0.236087	0.0227114
ILMN_1217813	Adh5	NM_007410.2	0.421586	1	NA	7.00888	46.2595	NA	NA	-0.117636	0.261438	-0.170224	0.102826	-0.17841	0.0870794	-0.0874018	0.404806	-0.00812016	0.938425	-0.0966966	0.356498	-0.0427681	0.683972	-0.0269342	0.797737	0.0747443	0.47643	0.184101	0.0773079	0.143816	0.169033	0.22047	0.0337051	0.186717	0.0731213	-0.175083	0.0932305	0.200503	0.0539742	0.138704	0.184861	0.00138282	0.989504	-0.0825127	0.431689	0.125396	0.231051	0.0826298	0.431034
ILMN_1217815	Cacnb2	NM_023116.1	0.0557777	86	NA	7.90924	52.202	green (P)	green (P)	-0.391752	0.000103076	-0.204632	0.0491157	0.174884	0.0936086	0.085379	0.415807	0.458567	3.79031e-06	0.303466	0.00310644	-0.421439	2.58854e-05	-0.178448	0.0870108	-0.231913	0.0252976	-0.255074	0.0136047	-0.311405	0.00237847	-0.194885	0.0612102	-0.233872	0.0240541	0.0948323	0.365889	0.440561	9.89782e-06	0.559668	5.47704e-09	0.475168	1.48873e-06	0.320003	0.00176651	-0.0591174	0.57351	0.341907	0.000795572
ILMN_1217822	2210412D01Rik	NM_133722.1	0.051845	86	NA	8.03243	53.0151	green (O)	green (O)	-0.0437354	0.677217	-0.116928	0.264338	-0.118092	0.259578	-0.0735905	0.483282	0.0543743	0.604697	-0.119367	0.254433	-0.00369626	0.971949	-0.0796144	0.448095	0.073017	0.486707	-0.0867171	0.40851	0.0917936	0.381518	0.0459925	0.661554	0.037355	0.722222	-0.0633991	0.546018	0.742783	1.55537e-17	0.549803	1.14349e-08	0.250926	0.0152636	0.15724	0.132261	-0.0429432	0.682747	-0.0171606	0.87031
ILMN_1217827	2810002N01Rik	NM_026511.1	0	94	NA	10.3218	68.1252	NA	grey (V)	-0.0982161	0.348955	0.116875	0.264556	0.18692	0.072803	0.10205	0.330369	0.0724802	0.489924	0.281645	0.00623906	-0.357403	0.0004365	-0.442839	8.79238e-06	-0.516432	1.16533e-07	-0.0516654	0.622838	-0.291518	0.00458074	-0.126317	0.227617	-0.207718	0.045726	-0.394809	8.99378e-05	-0.0837507	0.424787	-0.239922	0.0205378	-0.270243	0.00879762	-0.00246537	0.981288	0.189237	0.0692622	0.0788076	0.452723
ILMN_1217839	Nap1l3	NM_138742.1	0.371994	5	NA	7.04044	46.4678	NA	blue (E )	-0.157296	0.132124	-0.0476199	0.65035	0.17346	0.0963529	0.250658	0.0153766	0.409095	4.67147e-05	0.193889	0.0625723	-0.223082	0.0316035	-0.133285	0.202783	-0.0938826	0.370731	-0.00151295	0.988516	-0.040404	0.700586	0.0926463	0.377092	0.111988	0.285191	0.146935	0.159882	0.193451	0.0631778	0.361748	0.000366846	0.261124	0.0114662	-0.0446918	0.670563	-0.110836	0.290206	0.135981	0.193717
ILMN_1217842	Bace1	NM_011792.3	8e-05	94	NA	10.1146	66.7576	NA	orange (L)	-0.346236	0.000674819	-0.443305	8.58081e-06	-0.283151	0.00595583	-0.118906	0.256288	-0.0877616	0.402867	-0.202705	0.0513362	-0.104811	0.317383	0.104369	0.319439	0.0695939	0.507416	0.130309	0.213142	0.442662	8.87379e-06	0.450718	5.79837e-06	0.377723	0.000189482	0.27779	0.00701872	0.268154	0.00935544	0.321137	0.00169746	0.0936561	0.371891	-0.035416	0.736097	-0.0244885	0.815762	0.318892	0.00183663
ILMN_1217847	Ntng1	NM_030699.1	0.0390071	69	NA	7.38002	48.7091	NA	purple (T)	-0.354216	0.000495102	-0.256956	0.012905	-0.0218442	0.835359	-0.0314428	0.76479	0.185453	0.0751211	0.123134	0.239643	-0.255991	0.0132599	0.0747257	0.47654	-0.0561033	0.593242	-0.0889099	0.396716	-0.272022	0.008346	-0.104486	0.318897	-0.180189	0.0839237	-0.0728492	0.487711	-0.0275215	0.793423	0.0241954	0.817928	0.0949697	0.365192	0.0527035	0.615858	0.190776	0.0669879	0.342571	0.000775841
ILMN_1217849	Laptm5	NM_010686.2	0	94	NA	11.624	76.7201	purple (T)	purple (T)	-0.663484	4.25355e-13	-0.669365	2.22037e-13	-0.330003	0.00123622	-0.0345358	0.742424	0.054024	0.60703	-0.213258	0.040126	-0.323496	0.00156152	0.145935	0.162777	0.0043768	0.966788	0.41624	3.32856e-05	0.432278	1.51177e-05	0.676857	9.49316e-14	0.632335	1.05784e-11	0.151854	0.146207	-0.0341134	0.745466	0.0908798	0.386296	0.124058	0.236106	-0.0821974	0.433457	0.182721	0.0795931	0.702692	4.14379e-15
ILMN_1217855	Nkg7	NM_024253.3	0.412467	0	NA	7.01383	46.2922	NA	NA	-0.00317749	0.975885	0.00986934	0.925195	0.0335749	0.749351	0.0874896	0.404332	0.032375	0.758028	-0.0468876	0.655382	0.00442675	0.966409	0.0615773	0.557637	0.00863165	0.934554	0.0607346	0.563051	0.051178	0.626126	0.0968942	0.355511	0.106213	0.31092	-0.016063	0.87854	-0.0896431	0.392819	-0.0843613	0.421407	-0.0765132	0.466028	-0.173153	0.0969543	0.0726855	0.488693	0.0306714	0.770399
ILMN_1217864	AI839920	NM_182996.2	0	94	NA	9.67579	63.8615	green (N)	green (N)	0.0220678	0.833698	-0.158546	0.129039	-0.311143	0.0023998	-0.396927	8.17657e-05	-0.365537	0.000314613	-0.283384	0.00591315	0.300439	0.00343284	0.526583	5.90463e-08	0.355419	0.000472181	-0.0124473	0.905736	0.048393	0.645054	-0.0842885	0.42181	-0.140204	0.180108	0.546227	1.48444e-08	-0.308645	0.00261197	-0.24329	0.0187785	-0.0469372	0.655041	0.18373	0.0779159	-0.0229499	0.827152	0.0431935	0.680998
ILMN_1217875	5330438E18Rik	NM_177282.2	0.143137	17	NA	7.18662	47.4326	NA	yellow (A)	0.520218	9.06712e-08	0.377011	0.000195294	-0.0460339	0.661268	-0.0348662	0.740047	-0.30108	0.00336122	-0.238976	0.0210568	0.447381	6.92508e-06	-0.0457998	0.662886	0.128423	0.219896	-0.165019	0.113942	0.191143	0.0664537	0.00952917	0.927767	0.0841838	0.422388	-0.122772	0.241038	0.0235361	0.822807	-0.118945	0.256129	-0.237851	0.0216884	-0.199479	0.0552383	-0.0406004	0.699201	-0.473992	1.59322e-06
ILMN_1217879	Erh	NM_007951.1	0	94	NA	12.605	83.1948	grey (U)	grey (U)	-0.240772	0.020081	-0.377336	0.000192624	-0.433462	1.42388e-05	-0.41563	3.42735e-05	-0.345936	0.000682609	-0.349449	0.000596292	0.064039	0.541965	0.211855	0.041487	0.178235	0.087395	-0.00528979	0.959865	0.0971827	0.354073	0.1268	0.22583	-0.0173255	0.869075	-0.0282855	0.787822	0.347604	0.000640285	0.0709027	0.499445	0.0688189	0.512167	0.313956	0.00217951	0.123263	0.239146	0.230943	0.0259334
ILMN_1217890	Prkca	NM_011101.1	0.00165307	94	NA	7.71737	50.9356	NA	blue (C )	0.126379	0.227385	0.289172	0.00493443	0.428351	1.84093e-05	0.37335	0.000227821	0.259784	0.0119127	0.382888	0.000151916	-0.139826	0.181297	-0.299958	0.00348743	-0.24555	0.0176722	-0.152265	0.145105	-0.232769	0.0247473	-0.24023	0.0203713	-0.157623	0.131311	-0.265574	0.0100866	-0.0240975	0.818653	-0.0331775	0.752221	-0.0863355	0.410584	-0.0994429	0.342938	0.022925	0.827336	-0.148163	0.156383
ILMN_1217892	Derl1	NM_024207.2	0.368861	1	NA	7.03349	46.4219	NA	NA	-0.141837	0.175037	-0.252234	0.0147226	-0.209633	0.0437208	-0.175989	0.0915227	-0.115305	0.271073	-0.198691	0.0562265	0.0443632	0.672846	0.23523	0.023223	0.196344	0.0592589	0.00768133	0.941746	0.127219	0.224287	0.0744483	0.478183	0.144007	0.168464	0.160413	0.124537	0.0510415	0.627048	0.0391173	0.709689	0.176343	0.0908614	0.119291	0.254739	0.211114	0.0422219	0.193752	0.0627613
ILMN_1217895	Plpcd	NM_028477.1	0.741321	0	NA	6.8727	45.3607	NA	orange (M)	-0.165668	0.112506	-0.21489	0.0385906	-0.130845	0.211249	-0.0281497	0.788817	0.0125489	0.90497	-0.142741	0.172275	0.00386357	0.97068	0.176727	0.0901496	0.0758505	0.469911	0.193056	0.0637298	0.180629	0.0831578	0.281768	0.00621535	0.293977	0.00423432	0.0617067	0.556808	-0.0628577	0.549458	-0.0748555	0.475773	0.0199232	0.84966	0.0437149	0.67736	0.254298	0.0139025	0.202331	0.0517771
ILMN_1217913	D230007K08Rik	NM_175547.2	0.0300085	78	NA	7.40098	48.8474	NA	orange (M)	-0.0743676	0.478661	-0.148205	0.156265	-0.0647984	0.537175	0.0462352	0.659878	0.0843994	0.421196	-0.142016	0.174488	-0.0554566	0.597515	0.0138817	0.894932	0.0528927	0.61459	0.333283	0.00109673	0.248686	0.0162303	0.325232	0.00146792	0.387811	0.000122642	0.0644427	0.539416	0.0506705	0.629557	0.16706	0.109476	0.109957	0.294072	-0.0978736	0.350646	0.0299401	0.775728	0.060224	0.566344
ILMN_1217926	2310021P13Rik	XM_127591.4	0	94	NA	9.42227	62.1882	green (N)	green (N)	-0.166012	0.111753	-0.295117	0.00408184	-0.251118	0.015183	-0.179602	0.0849549	-0.196543	0.0589965	-0.305616	0.00289181	0.222008	0.0324533	0.540691	2.2103e-08	0.483416	9.18563e-07	0.163202	0.118034	0.213496	0.0398992	0.177472	0.0887792	0.122387	0.242528	0.744107	1.27096e-17	-0.183806	0.0777913	0.0756391	0.471152	0.170514	0.102232	0.272972	0.00811331	-0.0312646	0.766085	0.245927	0.0174931
ILMN_1217927	Qtrt1	NM_021888.1	0.0424732	86	NA	8.74023	57.6866	NA	green (R)	-0.196257	0.0593733	-0.0917431	0.381781	0.0545666	0.603418	-0.0553841	0.597995	0.143016	0.171442	0.0482364	0.646126	-0.115188	0.271562	0.120628	0.249414	0.0400886	0.702813	-0.0623769	0.552523	-0.205341	0.0483197	-0.12067	0.249248	-0.207309	0.0461631	0.302681	0.00318824	0.174818	0.0937353	0.293009	0.00436782	0.147193	0.159143	0.324836	0.00148882	-0.134098	0.200019	0.175459	0.0925193
ILMN_1217931	Usp10	NM_009462.1	0.0297419	86	NA	7.70353	50.8443	NA	green (R)	-0.222629	0.0319593	-0.286352	0.00539167	-0.211959	0.0413856	-0.261511	0.0113402	0.00906367	0.931286	-0.108349	0.301232	-0.0353724	0.73641	0.127136	0.224593	0.121892	0.24445	0.037229	0.723121	-0.0501748	0.632917	-0.0429107	0.682975	-0.173924	0.0954519	-0.0228949	0.827559	0.22021	0.0339206	0.278102	0.00695251	0.372761	0.000233504	0.378547	0.000182967	0.0865738	0.409288	0.190463	0.0674453
ILMN_1217939	AV006891	NM_023057.1	0.0895857	30	NA	7.25034	47.8532	NA	NA	-0.187362	0.0721171	-0.097708	0.351466	0.0502834	0.63218	0.102693	0.327317	0.0233025	0.824538	0.0769318	0.463585	-0.188591	0.0702351	-0.0484488	0.644673	-0.134905	0.197301	-0.0498879	0.634865	-0.010524	0.920249	0.110765	0.290515	0.101854	0.331305	-0.0622668	0.553225	0.00427896	0.96753	-0.0777728	0.458697	-0.0765347	0.465903	-0.0999687	0.34038	-0.087242	0.405669	0.201872	0.0523215
ILMN_1217943	Cab39l	NM_026908.2	0	94	NA	9.62063	63.4974	blue (E )	blue (E )	-0.265553	0.0100927	-0.0252106	0.81043	0.379502	0.000175673	0.303234	0.00313044	0.648427	2.10639e-12	0.52937	4.88019e-08	-0.499461	3.46037e-07	-0.317782	0.00190913	-0.349784	0.000588593	-0.143922	0.168717	-0.425595	2.11069e-05	-0.350517	0.000572092	-0.246771	0.0170979	-0.0536403	0.609589	0.207128	0.0463584	0.416644	3.26468e-05	0.53408	3.52261e-08	0.158414	0.129363	0.0697204	0.506643	0.204335	0.0494533
ILMN_1217948	Csf3	NM_009971.1	0.398736	0	NA	7.01827	46.3215	NA	NA	0.170725	0.101803	0.233977	0.0239889	0.10194	0.330893	0.151327	0.147628	-0.0598126	0.569002	0.121938	0.244271	-0.00459313	0.965147	-0.227742	0.0281276	-0.173566	0.0961475	-0.168332	0.106763	-0.0936288	0.372031	-0.180075	0.084124	-0.107186	0.30648	-0.0571089	0.586625	-0.0516134	0.623188	-0.135218	0.196252	-0.190148	0.067908	-0.0467718	0.656179	-0.0641338	0.541366	-0.174416	0.0945041
ILMN_1217953	Olfr133	NM_146831.1	0.131192	18	NA	7.20095	47.5272	NA	NA	0.0813845	0.438034	0.0818364	0.435487	0.0399666	0.703676	0.11955	0.253701	-0.0861895	0.411378	-0.0122345	0.90734	0.130244	0.213371	0.0830853	0.42849	0.0753285	0.472981	-0.0173938	0.868563	0.0737767	0.482172	0.130724	0.211675	0.0948852	0.36562	0.142636	0.172594	-0.155068	0.137759	-0.139263	0.183078	-0.228635	0.0275004	-0.219667	0.0343739	-0.0303453	0.772774	-0.061921	0.555436
ILMN_1217969	Gpihbp1	XM_128001.2	0.000959846	94	NA	7.92962	52.3365	NA	yellow (A)	0.289294	0.00491545	0.237873	0.021676	0.0540247	0.607025	-0.00383866	0.970869	-0.134952	0.197143	-0.0779301	0.457786	0.206807	0.0467055	0.0295387	0.778657	0.099442	0.342943	0.128132	0.220952	0.0630025	0.548538	0.00506628	0.961559	0.0353856	0.736315	-0.215296	0.0382163	-0.116887	0.264506	-0.217414	0.0363113	-0.152818	0.143633	-0.158691	0.128684	-0.0231163	0.825918	-0.295119	0.0040816
ILMN_1217978	Hoxa5	NM_010453.2	0.579241	0	NA	6.94559	45.8418	NA	NA	-0.075155	0.474004	-0.064682	0.537908	0.0446602	0.670782	0.018171	0.862746	0.0435829	0.67828	-0.0835932	0.425662	0.0353014	0.73692	0.116841	0.264698	0.103303	0.324435	0.00189049	0.985651	0.0361083	0.731134	0.112379	0.283501	0.0712954	0.497066	0.10765	0.304379	0.0571922	0.586078	0.161221	0.122626	0.0366837	0.727016	-0.0655051	0.532736	0.0191526	0.85541	0.0507538	0.628994
ILMN_1217991	Ust		0.226204	11	NA	7.11939	46.9889	NA	blue (E )	-0.0650318	0.535707	0.119151	0.255302	0.396015	8.51989e-05	0.363832	0.000337211	0.432915	1.4639e-05	0.383828	0.000145872	-0.230552	0.0261929	-0.245401	0.0177434	-0.231624	0.0254854	-0.205555	0.0480812	-0.332106	0.00114505	-0.279467	0.00666957	-0.223151	0.0315492	-0.0214697	0.838143	0.160868	0.123457	0.32829	0.00131525	0.288245	0.00508082	0.0826561	0.430887	-0.0597486	0.569417	0.0172485	0.869652
ILMN_1217998	Epb4.1l1		0	94	NA	9.28924	61.3102	purple (T)	purple (T)	-0.574032	1.79481e-09	-0.593112	3.74255e-10	-0.310755	0.00243168	-0.183777	0.0778397	0.0184395	0.860738	-0.140505	0.179164	-0.236862	0.022257	0.247923	0.0165713	0.0366192	0.727477	0.0860032	0.412394	0.19523	0.0607442	0.327811	0.00133816	0.199976	0.054621	0.351846	0.000543256	-0.0174919	0.867829	0.146582	0.160901	0.145016	0.165468	0.195314	0.0606305	0.165479	0.112924	0.550167	1.11334e-08
ILMN_1217999	B430203M17Rik	NM_177096.2	0.700355	0	NA	6.8913	45.4835	NA	NA	-0.140818	0.17819	-0.179647	0.0848767	-0.0695284	0.507817	-0.102664	0.327452	-0.0826076	0.431158	-0.150756	0.149181	0.0413303	0.694059	0.237032	0.022158	0.193799	0.0626965	0.0783402	0.455416	0.110914	0.289866	0.10298	0.325961	0.0498974	0.6348	0.140078	0.180504	-0.0432904	0.680322	0.0639138	0.542757	0.120422	0.25023	0.176643	0.0903054	0.118659	0.257282	0.123984	0.236388
ILMN_1218007	Mynn	NM_030557.2	0.442249	0	NA	7.00189	46.2134	NA	NA	-0.144562	0.166811	-0.119781	0.252778	-0.0874347	0.404629	-0.0091907	0.930326	-0.0514545	0.624259	0.0421821	0.688077	-0.171622	0.0999887	-0.0386157	0.713249	-0.118186	0.259196	-0.0196554	0.851658	-0.0631867	0.547367	0.00794371	0.93976	0.0126916	0.903895	0.0527072	0.615833	0.00426762	0.967616	-0.00646165	0.950984	-0.103575	0.323158	0.0440601	0.674955	0.0167072	0.873708	0.114121	0.276054
ILMN_1218014	C78915		0	94	NA	9.83248	64.8957	NA	yellow (A)	0.379843	0.000173129	0.312592	0.0022839	0.114743	0.273428	0.114299	0.275303	-0.211869	0.0414731	-0.0792521	0.45017	0.305975	0.00285726	0.187341	0.0721503	0.227338	0.0284157	0.0804544	0.443305	0.100681	0.336934	0.00547536	0.958458	0.0627589	0.550087	0.0393264	0.708207	-0.23681	0.0222874	-0.237293	0.0220076	-0.35847	0.000418356	-0.357178	0.000440425	0.02186	0.835242	-0.326451	0.00140526
ILMN_1218015	Zfp212	NM_145576.1	0.000853197	94	NA	7.75123	51.1591	NA	NA	0.199718	0.0549408	0.118586	0.257577	-0.0106516	0.919285	-0.0139484	0.89443	-0.0855473	0.414885	-0.0961798	0.359086	0.184503	0.0766514	0.212078	0.0412683	0.140651	0.178709	0.118361	0.258489	0.0188523	0.857654	0.0450452	0.66811	0.0122636	0.907121	0.0254008	0.809026	-0.192196	0.0649432	-0.143517	0.16993	-0.205262	0.0484072	-0.200334	0.0541813	-0.0504731	0.630894	-0.150805	0.149047
ILMN_1218026	6330407J23Rik	NM_026138.1	0.6684	0	NA	6.90524	45.5755	NA	NA	0.0937552	0.371383	0.145144	0.165092	0.107174	0.306536	-0.00164006	0.987552	0.0422436	0.687645	0.0952107	0.363971	0.000999204	0.992416	-0.134857	0.19746	-0.00928151	0.929639	-0.00414575	0.96854	-0.0226071	0.829694	-0.0595527	0.570686	-0.0688413	0.51203	-0.0673129	0.521464	0.0030775	0.976644	-0.000763737	0.994203	0.0546498	0.602865	0.03421	0.744771	-0.0421819	0.688078	-0.115177	0.271607
ILMN_1218034	Tmco4	NM_029857.2	0.164374	10	NA	7.1605	47.2603	NA	NA	-0.00390716	0.97035	-0.124491	0.234464	-0.183443	0.0783908	-0.108443	0.30081	-0.0627612	0.550073	-0.160797	0.123625	0.0878119	0.402597	0.0344176	0.743275	0.0881602	0.400726	0.207577	0.0458759	0.207387	0.0460802	0.218368	0.0354806	0.236641	0.0223859	-0.0960456	0.35976	-0.0511018	0.626641	-0.017021	0.871356	0.00931168	0.929411	-0.0230236	0.826605	0.136018	0.193595	-0.00154297	0.988289
ILMN_1218037	Tmie	NM_146260.1	0.115075	34	NA	7.26678	47.9617	NA	orange (L)	-0.0801076	0.445279	-0.257544	0.0126932	-0.356727	0.000448375	-0.231803	0.0253688	-0.435294	1.29736e-05	-0.44283	8.79623e-06	0.196096	0.0595866	0.36102	0.000377759	0.249316	0.015953	0.177594	0.0885581	0.402243	6.41976e-05	0.404796	5.70743e-05	0.396254	8.42847e-05	0.105927	0.31223	-0.19504	0.0610003	-0.287561	0.00519116	-0.164383	0.115363	-0.0508635	0.628251	0.207661	0.0457864	0.133368	0.2025
ILMN_1218041	BC004701		0.0107849	91	NA	7.61582	50.2654	grey (U)	grey (U)	-0.221332	0.0329986	-0.425646	2.10539e-05	-0.478268	1.24345e-06	-0.578958	1.20902e-09	-0.395239	8.82209e-05	-0.304572	0.00299429	0.0725724	0.489371	0.22543	0.0298091	0.159863	0.125851	0.0809179	0.440674	0.149862	0.151634	-0.0282096	0.788378	-0.0305501	0.771282	0.184692	0.0763447	0.0452299	0.66683	0.0263802	0.801811	0.234851	0.0234526	0.341583	0.000805372	0.0871034	0.406418	0.175907	0.0916761
ILMN_1218057	Zfp316	NM_017467.1	0.00126646	94	NA	7.75351	51.1741	NA	pink (H)	-0.212827	0.0405402	-0.222725	0.0318835	-0.0818595	0.435357	-0.0140691	0.893522	0.00145374	0.988966	-0.129059	0.217601	0.0599726	0.567968	0.402966	6.21015e-05	0.261654	0.0112937	0.0975985	0.352009	0.186525	0.0734225	0.214507	0.0389461	0.180577	0.0832484	0.23044	0.0262683	-0.127706	0.222504	-0.0454604	0.665233	-0.0305221	0.771486	-0.0599179	0.568322	0.072369	0.490592	0.248392	0.0163607
ILMN_1218058	Atp1a1	NM_144900.1	0	94	NA	13.5394	89.362	black (B)	black (B)	0.552568	9.32568e-09	0.738482	2.97278e-17	0.593218	3.70921e-10	0.613608	6.17307e-11	0.25402	0.0140104	0.538913	2.50787e-08	0.0460571	0.661108	-0.410949	4.28136e-05	-0.284642	0.00568678	-0.248768	0.0161939	-0.359047	0.000408829	-0.515215	1.26247e-07	-0.286489	0.00536853	-0.112208	0.284238	-0.107798	0.303712	-0.149015	0.153987	-0.323288	0.00157309	-0.377378	0.00019228	-0.113007	0.280802	-0.54209	2.00007e-08
ILMN_1218069	Tslp	NM_021367.1	0.517531	0	NA	6.96313	45.9576	NA	NA	-0.0288913	0.783388	-0.072746	0.48833	-0.032492	0.75718	0.0150757	0.885953	-0.0164659	0.875517	-0.055429	0.597698	0.0580089	0.580731	-0.000949176	0.992795	0.0877146	0.40312	-0.0216448	0.836841	0.109802	0.294757	0.0628876	0.549268	0.113106	0.280378	0.0663228	0.527623	0.17498	0.0934271	0.225895	0.0294648	0.246608	0.0171738	0.128546	0.21945	-0.108563	0.300272	0.0138373	0.895266
ILMN_1218075	Fgb		0.643977	0	NA	6.91495	45.6396	NA	NA	-0.0533187	0.611738	-0.0992245	0.344004	-0.0635273	0.545205	-0.0469466	0.654976	-0.0535092	0.610465	-0.186496	0.0734673	0.112756	0.28188	0.221241	0.0330729	0.245771	0.0175668	0.109204	0.297412	0.243989	0.0184302	0.218927	0.0350008	0.193795	0.0627012	0.108917	0.298688	-0.0191726	0.855261	0.0552802	0.598683	0.13246	0.205618	-0.0352819	0.73706	0.105144	0.31584	0.0573881	0.584794
ILMN_1218078	Txln	XM_131709.5	0	94	NA	9.29965	61.3789	NA	green (N)	0.172037	0.0991598	0.0744917	0.477926	-0.0900348	0.390746	-0.10067	0.336986	-0.273693	0.00794039	-0.13679	0.191052	0.165054	0.113864	0.153215	0.142582	0.0481396	0.646788	0.13822	0.186413	0.0597945	0.56912	-0.0182323	0.862288	0.0478641	0.648675	0.340305	0.000845049	-0.169468	0.104385	-0.1542	0.140004	-0.247465	0.0167789	0.00777584	0.941031	-0.0674366	0.520697	-0.124305	0.235167
ILMN_1218097	4921520G13Rik	NM_025732.1	0.00243961	93	NA	7.70408	50.8479	NA	green (R)	-0.184208	0.0771329	-0.253013	0.0144082	-0.170263	0.102746	-0.146203	0.161997	0.0770946	0.462636	-0.116479	0.266188	0.0237145	0.821487	0.18666	0.0732106	0.18622	0.0739013	0.0273979	0.79433	0.0609513	0.561656	0.0256483	0.807201	-0.0576144	0.583311	0.341063	0.000821308	0.0439942	0.675414	0.229205	0.0271062	0.341183	0.000817609	0.459857	3.53099e-06	-0.0132432	0.899739	0.194842	0.0612685
ILMN_1218104	5630401D24Rik	NM_144877.1	0	94	NA	9.59832	63.3502	grey (V)	grey (V)	-0.517233	1.10533e-07	-0.311462	0.00237378	-0.0268288	0.798511	-0.149293	0.153212	0.0588118	0.575497	0.284454	0.00572015	-0.472419	1.74381e-06	-0.0189128	0.857202	-0.303895	0.0030625	-0.0723795	0.490529	-0.488436	6.80399e-07	-0.285066	0.00561238	-0.43468	1.33857e-05	0.090858	0.38641	-0.108554	0.300313	-0.103024	0.325749	-0.019657	0.851646	0.415165	3.50443e-05	0.11171	0.286395	0.496781	4.08745e-07
ILMN_1218116	Bmp1	NM_009755.2	0	94	NA	10.8548	71.6431	green (N)	green (N)	-0.27374	0.00792931	-0.208171	0.0452447	0.00877813	0.933446	0.170451	0.10236	0.0330676	0.753016	0.078594	0.453953	-0.148954	0.154158	0.233962	0.0239984	0.0597184	0.569613	0.163174	0.1181	-0.0266045	0.80016	0.00181538	0.986221	0.0947266	0.366426	0.612387	6.89787e-11	-0.189232	0.0692704	0.0198877	0.849924	0.0562574	0.592225	0.0523315	0.618355	-0.00400076	0.96964	0.298535	0.00365355
ILMN_1218123	Aif1	NM_019467.2	0.654522	0	NA	6.90939	45.6029	NA	NA	-0.0825945	0.431232	-0.0669806	0.523527	-0.0490483	0.640579	-0.0567147	0.589215	0.00905831	0.931327	-0.033586	0.749271	-0.0112588	0.914701	0.0323762	0.758019	0.0073519	0.94424	0.117723	0.26108	0.149828	0.151729	0.163068	0.118341	0.211639	0.0417004	0.137726	0.188007	-0.0356595	0.73435	-0.0199152	0.849719	-0.0281668	0.788691	-0.147646	0.157848	0.0705638	0.501503	0.136848	0.190862
ILMN_1218131	A030012M09Rik	NM_183028.1	0.00882525	93	NA	7.53895	49.758	NA	NA	0.136567	0.191786	0.134559	0.198461	0.0725102	0.489745	0.12857	0.219366	0.116926	0.264346	0.0884655	0.399091	0.00307555	0.976658	-0.166879	0.109867	-0.107608	0.304569	-0.143063	0.1713	-7.6985e-05	0.999416	0.0442393	0.673708	-0.00907498	0.931201	-0.0745533	0.477561	0.164242	0.115679	0.108216	0.301829	-0.057235	0.585798	-0.102886	0.326402	-0.087338	0.40515	-0.16558	0.1127
ILMN_1218141	1700012A16Rik	XM_129498.1	0.628673	0	NA	6.92321	45.6941	NA	NA	0.0586474	0.576566	0.105429	0.314522	0.160646	0.123983	0.127829	0.222053	0.13019	0.213564	0.0461806	0.660255	0.0722176	0.491502	0.093636	0.371994	0.11471	0.273569	0.0154898	0.882843	-0.148697	0.15488	-0.0431994	0.680957	-0.0596923	0.569781	0.0524886	0.6173	0.0292591	0.780699	0.0876296	0.403578	0.0942691	0.368756	0.0284515	0.786606	0.0318299	0.76198	-0.00705889	0.946459
ILMN_1218142	LOC382348	XM_356459.1	0.56287	0	NA	6.94873	45.8625	NA	NA	0.00684851	0.948053	0.0579873	0.580872	0.145088	0.165257	0.131964	0.207334	0.180057	0.0841547	0.110139	0.293268	-0.0419076	0.690003	-0.078896	0.452214	-0.0407662	0.698031	-0.149628	0.152283	-0.148403	0.155705	-0.188386	0.0705457	-0.0682433	0.51571	0.142693	0.172423	0.128446	0.219811	0.156272	0.134691	0.237492	0.0218935	0.113894	0.27702	0.0184768	0.86046	0.0185215	0.860126
ILMN_1218144	Ropn1	NM_030744.2	0.684797	0	NA	6.89849	45.5309	NA	NA	0.0921799	0.379509	0.0338648	0.747259	-0.086759	0.408283	-0.0172685	0.869502	-0.00503423	0.961802	0.0118577	0.910182	0.0319432	0.761158	-0.0968332	0.355816	-0.0565504	0.590296	-0.0663011	0.527758	0.129102	0.217447	0.0704346	0.502288	0.0718697	0.493597	-0.249476	0.0158834	-0.0262432	0.802819	-0.0774975	0.460294	-0.034442	0.743099	-0.069939	0.505308	-0.076883	0.46387	-0.143235	0.17078
ILMN_1218151	Adcy4	NM_080435.1	0.0252626	85	NA	7.45313	49.1916	NA	green (N)	-0.201353	0.0529431	-0.324245	0.00152049	-0.303847	0.00306734	-0.201821	0.0523821	-0.102175	0.329777	-0.224862	0.0302353	0.0560892	0.593335	0.351506	0.000550509	0.21069	0.0426462	0.126038	0.228653	0.150423	0.150092	0.192349	0.0647254	0.122383	0.242543	0.361102	0.000376518	-0.227226	0.0284958	-0.0843995	0.421196	-0.0434923	0.678912	0.00617503	0.953155	-0.0414768	0.693029	0.268796	0.00918081
ILMN_1218154	Ercc3	NM_133658.1	0	94	NA	9.22342	60.8757	NA	pink (G)	0.339505	0.000870778	0.227791	0.0280934	-0.0464265	0.658558	-0.153407	0.142078	-0.271413	0.00849828	-0.214289	0.0391502	0.349911	0.000585707	0.18421	0.0771294	0.225408	0.0298255	0.0924722	0.377993	0.0445995	0.671204	-0.0413229	0.694111	-0.0488493	0.641937	-0.0860503	0.412137	-0.141623	0.175697	-0.164485	0.115132	-0.120683	0.249198	-0.0619904	0.554992	-0.222697	0.0319055	-0.311607	0.0023621
ILMN_1218162	3110023G01Rik	NM_027721.1	0.760638	0	NA	6.86638	45.319	NA	NA	-0.110082	0.293519	-0.190721	0.0670673	-0.172088	0.0990572	-0.156697	0.133622	-0.0759952	0.469062	-0.197291	0.05802	0.0899795	0.391038	0.227069	0.0286087	0.183778	0.0778376	0.118073	0.259658	0.14712	0.159352	0.0911037	0.385122	0.065207	0.534606	0.216062	0.037518	-0.0607375	0.563032	-0.00828137	0.937205	0.106958	0.307515	0.0785698	0.454092	0.13153	0.208846	0.140246	0.179975
ILMN_1218164	4930550B20Rik	NM_152825.1	0.401802	1	NA	7.01546	46.3029	NA	NA	0.0214505	0.838286	0.143983	0.168535	0.19978	0.0548635	0.0949661	0.36521	0.207681	0.0457649	0.237367	0.0219649	-0.18352	0.0782637	-0.179776	0.0846482	-0.235787	0.0228894	-0.0116018	0.912112	-0.220211	0.0339194	-0.165857	0.112092	-0.12667	0.226309	-0.178241	0.0873831	0.0280914	0.789244	-0.00206536	0.984324	0.0395433	0.706671	-0.0296008	0.778203	-0.00167437	0.987291	-0.0203441	0.846522
ILMN_1218166	4921515J06Rik	NM_025723.1	0.654495	0	NA	6.90984	45.6059	NA	NA	0.20627	0.0472914	0.234367	0.0237483	0.158283	0.129684	0.153368	0.14218	0.0257127	0.806726	0.0554662	0.597451	0.141006	0.177604	0.0142557	0.892118	0.0559404	0.594317	-0.169266	0.104804	-0.0832765	0.427424	-0.172762	0.0977209	-0.0900028	0.390915	0.0531184	0.613078	0.0244175	0.816286	0.0398506	0.704496	0.00721413	0.945284	-0.0579805	0.580916	0.0258179	0.805951	-0.187837	0.0713851
ILMN_1218176	Stambp	NM_024239.1	0	94	NA	10.2603	67.7193	NA	blue (D)	-0.0038547	0.970747	0.193907	0.0625468	0.329771	0.00124667	0.452232	5.34627e-06	0.45128	5.62657e-06	0.357066	0.00044239	-0.301985	0.00326243	-0.393567	9.50738e-05	-0.346749	0.000661678	-0.0372464	0.722997	-0.152505	0.144465	0.0676534	0.519354	0.15238	0.144797	-0.279991	0.00656366	0.0415096	0.692798	0.0631053	0.547884	-0.0372795	0.72276	-0.324546	0.00150427	-0.071631	0.495037	-0.0223909	0.831299
ILMN_1218180	D130060H24Rik	NM_182927.2	0.111222	19	NA	7.21524	47.6215	NA	NA	-0.0666992	0.525277	-0.180123	0.0840403	-0.204402	0.0493766	-0.183605	0.0781219	-0.16659	0.110492	-0.243665	0.018591	0.102769	0.326958	0.233649	0.0241928	0.217943	0.0358489	0.110112	0.293388	0.14077	0.17834	0.200324	0.0541924	0.0478789	0.648574	0.0367926	0.726237	-0.0105464	0.92008	0.0313394	0.765542	0.0056261	0.957315	0.00486535	0.963083	-0.0290683	0.782093	0.118542	0.257756
ILMN_1218181	Ifitm6	XM_133956.3	0.485069	0	NA	6.98042	46.0717	NA	NA	-0.138407	0.185811	-0.162175	0.120397	-0.117198	0.263228	0.00518508	0.960659	0.0426894	0.684523	-0.0328663	0.754471	0.000137878	0.998953	0.10926	0.29716	0.0864572	0.409922	0.140954	0.177767	0.105327	0.314994	0.243784	0.0185316	0.162713	0.119156	0.00844387	0.935975	-0.0554655	0.597456	-0.0355035	0.735469	-0.0296282	0.778004	-0.0445754	0.671372	0.0647158	0.537695	0.16341	0.11756
ILMN_1218196	Il17rd	NM_134437.1	0.000959846	94	NA	7.73917	51.0795	NA	NA	-0.176951	0.0897354	-0.176476	0.0906153	-0.0353167	0.73681	-0.0588481	0.57526	0.0487856	0.642372	-0.00489751	0.962839	0.0217197	0.836284	0.171552	0.10013	0.200069	0.0545063	-0.175003	0.0933828	0.0423852	0.686653	0.0607474	0.562968	-0.0792295	0.4503	0.0436018	0.678148	-0.0162338	0.877258	0.000312526	0.997628	0.0800987	0.445329	-0.00616196	0.953254	-0.124012	0.236283	0.159825	0.125942
ILMN_1218204	Irx1	NM_010573.1	0.150203	17	NA	7.19477	47.4864	NA	yellow (A)	0.488894	6.61863e-07	0.371847	0.000242569	0.0316469	0.763308	-0.0651807	0.534771	-0.226245	0.0292073	-0.0790057	0.451584	0.367028	0.000296002	0.0429105	0.682976	0.168079	0.107299	0.0272098	0.795712	-0.0437578	0.677061	-0.194226	0.0621087	-0.176677	0.090242	-0.111261	0.288348	-0.0186413	0.85923	-0.0565144	0.590532	-0.108209	0.301861	-0.0225799	0.829896	-0.0940505	0.369872	-0.469901	2.01328e-06
ILMN_1218205	Taf5	NM_177342.2	0	94	grey (U)	8.64046	57.0282	grey (U)	grey (U)	-0.508669	1.9313e-07	-0.527837	5.42072e-08	-0.278474	0.00687425	-0.279352	0.00669302	-0.0152237	0.884842	0.00446903	0.966088	-0.272476	0.00823394	-0.00260317	0.980243	-0.0937255	0.371536	-0.0328666	0.75447	-0.0290195	0.78245	0.00793378	0.939835	-0.0426715	0.684648	0.0134002	0.898557	0.103684	0.322644	0.087089	0.406496	0.200829	0.0535769	0.223711	0.0311141	0.164664	0.114732	0.414216	3.66685e-05
ILMN_1218206	Klf13		0	94	NA	9.9288	65.5314	pink (G)	pink (G)	0.574557	1.72134e-09	0.314163	0.002164	-0.173884	0.0955306	-0.242893	0.0189789	-0.465938	2.51831e-06	-0.425809	2.08857e-05	0.636295	7.1737e-12	0.267923	0.00941875	0.441537	9.40876e-06	-0.00834223	0.936744	0.301282	0.003339	-0.0131675	0.900309	0.0467189	0.656544	0.138535	0.1854	-0.135551	0.195143	-0.183336	0.0785683	-0.201182	0.0531485	-0.123312	0.23896	-0.203954	0.0498884	-0.536238	3.02883e-08
ILMN_1218207	Trim29	NM_023655.1	0.000159974	94	NA	8.26242	54.533	NA	NA	-0.0986077	0.347027	-0.0902797	0.389453	0.00279069	0.97882	-0.0518826	0.621374	-0.0929744	0.375398	-0.11861	0.257481	0.0603875	0.565288	0.221569	0.0328067	0.173856	0.0955832	0.108576	0.300215	0.0677623	0.518681	0.143363	0.170396	0.0327756	0.755127	-0.0128001	0.903077	0.041754	0.691081	0.0565432	0.590343	-0.0338595	0.747297	0.00844583	0.93596	0.0084367	0.936029	0.0849946	0.417917
ILMN_1218223	Pvalb	NM_013645.2	0.277236	15	cyan (S)	7.48926	49.4301	cyan (S)	cyan (S)	-0.133375	0.202476	-0.168283	0.106868	-0.114479	0.274542	-0.105531	0.314051	-0.126085	0.228479	-0.0827401	0.430417	-0.099058	0.344819	-0.030959	0.768306	-0.091642	0.382308	0.114378	0.274969	0.112501	0.282974	0.0796278	0.448018	0.132605	0.205119	-0.0758229	0.470073	-0.0830386	0.42875	-0.0774184	0.460754	0.0273044	0.795017	0.106906	0.307754	0.950535	5.43649e-48	0.145287	0.164672
ILMN_1218226	2210413P12Rik	NM_145977.1	1.33e-05	94	blue (C )	8.58056	56.6328	blue (C )	blue (C )	0.161852	0.121148	0.616014	4.95327e-11	0.949591	1.2577e-47	0.745837	9.74384e-18	0.593211	3.71127e-10	0.769763	1.95359e-19	-0.38516	0.000137688	-0.501394	3.066e-07	-0.512191	1.53806e-07	-0.329711	0.00124937	-0.656419	9.11292e-13	-0.57412	1.78234e-09	-0.352394	0.000531758	-0.0901617	0.390075	-0.0192993	0.854315	0.0710843	0.498344	-0.057092	0.586736	-0.238916	0.0210898	-0.148731	0.154783	-0.184797	0.0761755
ILMN_1218228	LOC280408	XM_207763.3	0.00129313	94	NA	7.70183	50.8331	NA	brown (F)	-0.0464756	0.65822	0.182189	0.0804881	0.295866	0.00398434	0.341575	0.000805617	0.248207	0.0164439	0.350141	0.000580517	-0.332216	0.00114047	-0.443595	8.45145e-06	-0.444206	8.18574e-06	-0.0793835	0.449417	-0.201247	0.0530706	-0.0994307	0.342998	0.08152	0.43727	-0.128402	0.219974	-0.0773611	0.461087	-0.103052	0.325618	-0.0983251	0.348417	-0.115994	0.268197	-0.00663835	0.949645	0.00948051	0.928134
ILMN_1218235	Gnb3	NM_013530.1	0.214032	3	NA	7.11849	46.983	NA	NA	0.102097	0.330145	0.00368146	0.972062	-0.134873	0.197407	-0.0945095	0.36753	-0.0632213	0.547147	-0.176301	0.0909399	0.152502	0.144473	0.14996	0.151364	0.140511	0.179146	0.207648	0.0458004	0.100328	0.338638	0.132258	0.206316	0.098641	0.346864	-0.272703	0.00817847	-0.0309492	0.768378	-0.0522505	0.618899	-0.117134	0.263491	-0.105582	0.313816	-0.0806838	0.442001	-0.0735134	0.483741
ILMN_1218236	Serpina12	NM_026535.1	0.550779	0	NA	6.95387	45.8964	NA	NA	-0.00578334	0.956124	0.0100411	0.923897	-0.00651585	0.950573	-0.012445	0.905753	-0.0979465	0.350286	-0.0915432	0.382823	0.0557783	0.595388	0.0411425	0.695381	0.027273	0.795248	0.0367098	0.72683	0.0164846	0.875377	0.0937469	0.371426	0.09303	0.375111	0.0265478	0.800578	-0.117254	0.263001	-0.209568	0.0437881	-0.168599	0.1062	-0.0647502	0.537479	0.0827646	0.43028	0.0662569	0.528034
ILMN_1218240	Cd69	XM_132882.1	0.744561	0	NA	6.86753	45.3266	NA	NA	-0.036773	0.726378	-0.0684735	0.514292	-0.11746	0.262156	-0.0934149	0.37313	0.140914	0.177889	-0.00685226	0.948024	-0.0413	0.694272	-0.00965463	0.926818	0.0333818	0.750745	0.157313	0.13208	-0.011993	0.909162	0.0103104	0.921863	-0.0693637	0.508824	-0.0676777	0.519204	0.0445425	0.6716	0.149227	0.153398	0.0935542	0.372414	0.0779297	0.457789	-0.150563	0.149706	0.0401895	0.702101
ILMN_1218241	Slc9a3r2	NM_023449.1	0.100917	23	NA	7.23755	47.7688	NA	green (N)	-0.0137837	0.895669	-0.0226988	0.829014	-0.0612475	0.559753	-0.0341508	0.745197	-0.0688466	0.511997	-0.0251591	0.810809	0.0817329	0.436069	0.213542	0.0398552	0.0954869	0.362574	-0.0802185	0.444647	-0.0500434	0.633809	-0.0959317	0.360333	-0.036287	0.729854	0.33823	0.000913295	-0.157195	0.132375	-0.118396	0.258347	-0.132759	0.204589	-0.0501217	0.633278	0.0433766	0.67972	0.0121397	0.908055
ILMN_1218242	Pvrl2	NM_008990.2	0.00199968	94	NA	7.71803	50.94	NA	pink (G)	0.173654	0.0959768	0.0865516	0.409409	-0.108411	0.300952	-0.00355054	0.973055	-0.30657	0.00280082	-0.194407	0.0618604	0.287665	0.00517426	0.197926	0.0572005	0.17731	0.0890762	0.105998	0.311906	0.0784137	0.454992	-0.013411	0.898475	0.038453	0.714404	0.0232992	0.824563	-0.165163	0.113622	-0.186515	0.0734378	-0.102836	0.32664	0.0130346	0.90131	0.0468706	0.655499	-0.121269	0.246887
ILMN_1218246	LOC238331		0.642937	0	NA	6.91315	45.6277	NA	NA	0.0486416	0.643355	0.12149	0.246022	0.104408	0.31926	-0.000651011	0.995059	-0.053598	0.609872	0.132689	0.204829	-0.121833	0.244681	-0.184699	0.0763344	-0.198923	0.0559334	-0.0353653	0.736461	-0.0549805	0.600669	-0.0629197	0.549064	0.00344062	0.973889	0.00994756	0.924604	0.0196354	0.851807	-0.0297406	0.777183	-0.188021	0.0711023	-0.0792136	0.450391	0.00209333	0.984112	-0.106798	0.308244
ILMN_1218250	Hrb2		0.0362875	78	NA	7.52632	49.6747	NA	NA	0.0492641	0.639109	-0.0113131	0.914292	-0.00777175	0.941062	-0.0602516	0.566165	-0.0220928	0.833512	-0.0561777	0.592751	0.0806924	0.441953	0.0263235	0.802228	0.0865949	0.409174	-0.133296	0.202746	0.0474626	0.651429	0.0116456	0.911782	0.0538544	0.608161	0.0696752	0.506919	0.0285179	0.78612	0.0516524	0.622925	0.0701092	0.50427	0.0845264	0.420496	0.0532917	0.611919	-0.0385206	0.713924
ILMN_1218256	LOC268935	XM_148768.4	0	94	NA	8.50393	56.1271	pink (G)	pink (G)	0.302102	0.00324989	0.108969	0.298459	-0.109769	0.294903	-0.169787	0.103725	-0.284597	0.00569476	-0.273485	0.00798981	0.526772	5.82905e-08	0.470994	1.89179e-06	0.509344	1.84923e-07	-0.0433575	0.679853	0.155828	0.135816	-0.0117709	0.910837	-0.0492299	0.639342	0.0321719	0.759499	-0.206039	0.0475453	-0.222996	0.0316709	-0.207445	0.046018	-0.174018	0.0952709	0.0870655	0.406623	-0.247039	0.0169745
ILMN_1218263	Pemt	NM_008819.2	0.00246627	94	NA	7.65815	50.5448	NA	NA	0.135093	0.19667	0.237108	0.0221144	0.161595	0.121747	-0.0621732	0.553823	-0.000905468	0.993127	0.147523	0.158198	0.0116412	0.911815	0.042257	0.687551	-0.0177824	0.865654	-0.0764284	0.466524	-0.325178	0.00147077	-0.357651	0.000432226	-0.315076	0.00209699	-0.123556	0.238022	-0.150685	0.149375	-0.237794	0.021721	-0.146408	0.161404	-0.0106344	0.919415	-0.0452445	0.666729	-0.120842	0.248569
ILMN_1218264	Vldlr	NM_013703.1	0	94	NA	11.3439	74.8711	yellow (A)	yellow (A)	0.526838	5.80315e-08	0.510154	1.75507e-07	0.275488	0.00752425	0.13785	0.187603	-0.0263668	0.801909	0.147384	0.158596	0.266536	0.00980828	-0.221217	0.0330923	0.0334181	0.750483	-0.397531	7.95677e-05	-0.0579129	0.581359	-0.37444	0.000217648	-0.186725	0.0731085	-0.0650967	0.535299	0.0974782	0.352605	0.0318695	0.761693	0.0355987	0.734786	-0.098065	0.3497	-0.232256	0.0250756	-0.5732	1.91751e-09
ILMN_1218266	Meis1	NM_010789.1	0	94	NA	8.50157	56.1115	pink (I)	pink (I)	-0.0376327	0.720242	-0.395815	8.59682e-05	-0.483986	8.88017e-07	-0.335924	0.000995019	-0.266361	0.00985854	-0.670831	1.88391e-13	0.544884	1.63609e-08	0.678365	7.97679e-14	0.824198	3.39105e-24	0.175601	0.0922503	0.596784	2.7354e-10	0.462341	3.07802e-06	0.401108	6.76228e-05	0.345558	0.000692541	0.104015	0.321095	0.227362	0.0283984	0.401263	6.71462e-05	0.22351	0.0312694	0.0368499	0.725828	0.108448	0.300786
ILMN_1218268	LOC239526	XM_139424.3	0.693676	0	NA	6.89029	45.4768	NA	NA	-0.0417026	0.691442	-0.0308126	0.769372	-0.0319122	0.761383	-0.0469739	0.654788	-0.0437159	0.677353	0.02116	0.840447	-0.0588502	0.575247	0.0214438	0.838336	-0.00584373	0.955666	0.00744771	0.943515	-0.0897683	0.392155	-0.0981328	0.349366	-0.0668077	0.524602	0.0748163	0.476004	-0.0198323	0.850337	-0.010368	0.921428	0.00553814	0.957982	0.0348528	0.740144	0.123578	0.237939	0.0120035	0.909082
ILMN_1218274	Abca5	NM_147219.1	0.534008	0	NA	6.96509	45.9705	NA	NA	-0.110152	0.293209	-0.0915498	0.382789	-0.104766	0.317592	0.0310065	0.767961	0.0220616	0.833744	0.0272163	0.795664	-0.0224163	0.83111	0.0860433	0.412176	0.0232924	0.824613	0.0119754	0.909294	-0.0071121	0.946056	0.0484144	0.644908	-0.0706719	0.500845	0.207675	0.045772	-0.0913374	0.383899	0.00311365	0.976369	-0.0863164	0.410688	0.052475	0.617392	0.0265005	0.800926	0.143161	0.171004
ILMN_1218277	Olfr724	NM_146492.1	0.00191969	94	NA	7.66203	50.5704	NA	NA	0.0334914	0.749953	0.0376528	0.720099	0.0172565	0.869592	0.0191973	0.855076	-0.0144196	0.890885	-0.0235874	0.822428	-0.000278208	0.997888	-0.0177419	0.865957	-0.0476257	0.65031	0.0395787	0.70642	0.0165613	0.874802	0.0714844	0.495923	0.0553107	0.598481	0.00866789	0.93428	-0.0276163	0.792728	-0.0170047	0.871478	-0.125368	0.231157	-0.0708666	0.499664	-0.0584789	0.577664	0.0211622	0.84043
ILMN_1218284	F830045P16Rik	NM_177653.2	0.710353	0	NA	6.88944	45.4712	NA	NA	0.0979776	0.350132	-0.0448258	0.669632	-0.210662	0.042675	-0.0914055	0.383543	-0.199245	0.0555293	-0.247307	0.0168515	0.220897	0.0333531	0.132009	0.20718	0.179587	0.0849817	0.012478	0.905505	0.238186	0.0214988	0.178656	0.086637	0.153962	0.140624	0.209678	0.0436749	-0.0348086	0.740461	-0.0169444	0.87193	-0.0377938	0.719094	0.0678405	0.518197	-0.0181601	0.862828	-0.0669396	0.523781
ILMN_1218287	6230410P16Rik	NM_174846.4	0.194529	8	NA	7.13633	47.1007	NA	NA	-0.109485	0.296164	-0.0814129	0.437874	-0.026037	0.804338	-0.0580509	0.580457	-0.00266386	0.979782	-0.00155625	0.988188	-0.121541	0.245823	-0.054402	0.604513	-0.144872	0.165894	0.108821	0.29912	-0.0223701	0.831453	0.0516552	0.622906	0.0361972	0.730497	-0.161065	0.122991	0.0257613	0.806368	-0.0546626	0.60278	-0.132027	0.207118	-0.0696603	0.50701	0.115493	0.270285	0.0667896	0.524714
ILMN_1218295	Nek9	NM_145138.1	0	94	NA	8.88222	58.6238	NA	NA	-0.170091	0.103097	-0.23565	0.0229711	-0.212611	0.0407494	-0.165825	0.112162	-0.0757905	0.470263	-0.101919	0.330993	-0.0177066	0.866222	0.141557	0.175899	0.0842401	0.422077	-0.0268234	0.798551	0.090675	0.387372	0.109314	0.29692	-0.0417573	0.691058	0.0300383	0.775012	0.0219307	0.834716	0.0563501	0.591614	0.00188957	0.985658	0.00931741	0.929368	-0.0238607	0.820404	0.147321	0.158777
ILMN_1218298	4.93e+23	NM_177706.2	0.609183	1	NA	6.93204	45.7524	NA	NA	-0.0996658	0.341852	0.00869745	0.934056	0.117618	0.261509	0.0842262	0.422154	0.198237	0.0568027	0.180511	0.0833631	-0.175396	0.0926383	-0.101283	0.334036	-0.139888	0.1811	-0.0378773	0.7185	-0.15283	0.1436	-0.153709	0.141283	-0.182184	0.0804964	-0.0140082	0.89398	0.0458515	0.662529	0.155313	0.137129	0.0811382	0.439427	-0.020745	0.843536	-0.0239694	0.819601	0.0598597	0.568698
ILMN_1218310	Piga	NM_011081.1	0	94	NA	9.4851	62.6029	green (R)	green (R)	-0.125095	0.232183	-0.25129	0.0151111	-0.246372	0.0172839	-0.296042	0.00396167	-0.209813	0.0435364	-0.155444	0.136796	0.0578251	0.581933	0.0943123	0.368535	0.111957	0.285322	-0.120759	0.248898	0.0331391	0.752499	-0.189214	0.0692971	-0.0930375	0.375072	0.252737	0.0145187	0.0607322	0.563066	0.113718	0.277766	0.425034	2.17001e-05	0.597824	2.501e-10	0.143121	0.171125	0.116217	0.267274
ILMN_1218311	2410018C17Rik	NM_178390.2	0	94	NA	11.5137	75.9919	grey (W)	grey (W)	0.0245539	0.815279	-0.0479432	0.648133	-0.216187	0.0374046	-0.173932	0.0954374	-0.21439	0.0390553	-0.210094	0.04325	0.124431	0.234689	0.190695	0.0671052	0.129806	0.214927	0.135329	0.195883	0.0304231	0.772208	0.0698617	0.505779	-0.0835919	0.42567	0.0332964	0.751362	-0.0337393	0.748164	-0.0431665	0.681187	-0.0764109	0.466626	0.372851	0.000232626	-0.0683862	0.514829	0.00417162	0.968344
ILMN_1218314	1700029F12Rik	NM_025585.1	0.387711	0	NA	7.01911	46.3271	NA	NA	0.0347201	0.741098	0.0153211	0.884109	-0.00759516	0.942399	-0.00808677	0.938677	0.10518	0.315672	0.0282633	0.787984	-0.0417863	0.690854	-0.0204494	0.845737	-0.0254063	0.808986	-0.0607421	0.563003	0.029279	0.780554	0.0490151	0.640806	0.0445699	0.671409	-0.189013	0.0695982	0.00382952	0.970939	-0.0128474	0.902721	-0.0625267	0.551567	-0.247662	0.0166896	-0.0540883	0.606601	-0.0491892	0.639619
ILMN_1218315	Zfp473	NM_178734.2	0.0193302	85	NA	7.45477	49.2024	NA	yellow (A)	0.47311	1.67603e-06	0.462058	3.12677e-06	0.307182	0.00274395	0.312655	0.00227899	-0.052928	0.614353	0.0669813	0.523522	0.295046	0.00409118	-0.115676	0.269522	0.0391611	0.709378	0.0048154	0.963461	0.0455135	0.664866	-0.117598	0.261591	0.129464	0.21615	-0.143385	0.170329	-0.145327	0.164554	-0.232695	0.024795	-0.241819	0.0195301	-0.350083	0.000581827	-0.0184359	0.860766	-0.439875	1.02553e-05
ILMN_1218318	Olfr639	NM_147084.1	0.570282	0	NA	6.94796	45.8574	NA	NA	0.0513698	0.624831	0.0198337	0.850327	0.0120161	0.908987	-0.0627907	0.549885	-0.118677	0.257208	-0.1018	0.331564	0.139924	0.180988	0.200273	0.0542556	0.165884	0.112032	0.0986565	0.346788	-0.0281685	0.788679	-0.0168163	0.87289	-0.0490598	0.640501	0.142635	0.172598	0.00834402	0.93673	0.0892748	0.394774	0.00316172	0.976005	0.088357	0.399671	-0.117461	0.262153	-0.0119399	0.909562
ILMN_1218320	Olfr1383	NM_207574.1	0.0760678	43	NA	7.28604	48.0888	NA	cyan (S)	0.00541409	0.958922	0.00651305	0.950594	-0.0628606	0.54944	-0.107801	0.303699	-0.263787	0.0106222	-0.0296701	0.777697	0.00417038	0.968353	-0.130436	0.212691	-0.117669	0.2613	-0.101384	0.333554	0.0513385	0.625042	-0.0292368	0.780862	0.00176638	0.986593	-0.0918014	0.381478	-0.0550301	0.600341	-0.175321	0.0927788	-0.162049	0.120689	0.0511512	0.626307	0.30008	0.00347352	-0.0343077	0.744067
ILMN_1218325	Atp6v1f		0	94	NA	12.432	82.0531	NA	yellow (A)	0.510428	1.72431e-07	0.459371	3.62665e-06	0.172522	0.0981961	0.280836	0.00639583	-0.0925503	0.377589	-0.0904201	0.388713	0.315738	0.00204958	0.01468	0.888927	0.075463	0.472189	0.270021	0.00885543	0.23614	0.0226802	0.241866	0.0195062	0.332472	0.0011298	-0.27651	0.00729586	-0.286017	0.00544841	-0.335942	0.000994352	-0.49671	4.10548e-07	-0.644124	3.27364e-12	-0.102031	0.330461	-0.41865	2.96382e-05
ILMN_1218327	Alg8		0	94	NA	8.2476	54.4352	NA	black (B)	0.234209	0.0238457	0.275623	0.00749361	0.0551655	0.599443	-0.0867411	0.40838	-0.130844	0.211253	0.140324	0.179732	-0.0191434	0.855479	-0.337872	0.000925559	-0.267153	0.00963328	-0.274597	0.00772842	-0.216661	0.0369791	-0.337914	0.000924119	-0.30116	0.0033524	-0.195781	0.0600051	-0.150168	0.150791	-0.297069	0.00383206	-0.141705	0.175442	0.1382	0.186475	0.0318853	0.761578	-0.252091	0.0147807
ILMN_1218342	Olfr739		0.621581	0	NA	6.9204	45.6755	NA	NA	0.116894	0.264478	0.112592	0.282584	0.0803706	0.443781	0.103732	0.322421	-0.079242	0.450228	-0.168616	0.106165	0.210579	0.0427582	0.209019	0.0443563	0.179532	0.0850782	0.247585	0.0167244	0.0494286	0.637988	0.106072	0.311564	0.158455	0.129261	-0.0533062	0.611822	-0.018193	0.862582	-0.0354713	0.7357	-0.176037	0.0914326	-0.209112	0.0442588	-0.0254124	0.808941	-0.0726976	0.48862
ILMN_1218358	Gypc	NM_027863.2	0	94	brown (F)	10.3075	68.0309	brown (F)	brown (F)	-0.0468874	0.655384	0.3827	0.000153151	0.739128	2.69946e-17	0.682351	5.01004e-14	0.776531	5.92922e-20	0.901966	5.97447e-35	-0.660442	5.91981e-13	-0.697227	8.26132e-15	-0.725054	2.07492e-16	-0.223069	0.0316133	-0.577608	1.34819e-09	-0.42304	2.39358e-05	-0.260893	0.0115422	-0.264933	0.0102759	0.0195487	0.852453	0.145728	0.163379	0.049036	0.640664	-0.255669	0.0133799	-0.111841	0.285828	-0.0437016	0.677453
ILMN_1218368	Bicd1	NM_009753.1	0.367914	2	NA	7.0372	46.4464	NA	blue (C )	0.203824	0.0500374	0.371545	0.000245641	0.45391	4.884e-06	0.298245	0.00368828	0.255746	0.0133509	0.319813	0.00177833	-0.141399	0.176388	-0.445996	7.4507e-06	-0.31109	0.0024041	-0.235397	0.0231226	-0.216297	0.0373056	-0.314756	0.00212031	-0.144929	0.165725	-0.207479	0.0459812	0.139612	0.181973	0.168076	0.107305	0.216066	0.0375141	0.0483684	0.645223	0.0205336	0.84511	-0.232099	0.025177
ILMN_1218380	Hist2h2ac		0	94	grey (U)	14.5208	95.8389	grey (U)	grey (U)	-0.216116	0.0374688	-0.449539	6.17523e-06	-0.599473	2.16858e-10	-0.660054	6.17338e-13	-0.571391	2.21234e-09	-0.383101	0.000150528	0.111472	0.287431	0.229107	0.0271737	0.119397	0.254316	-0.0428553	0.683362	0.233389	0.0243556	0.0778514	0.458242	-0.0165402	0.87496	0.104422	0.319196	-0.178492	0.0869324	-0.341502	0.000807824	-0.0358367	0.73308	0.184431	0.0767695	0.114785	0.273254	0.193527	0.063072
ILMN_1218384	1110019L22Rik	NM_026756.1	0	94	NA	10.0193	66.1286	NA	grey (X)	-0.361259	0.000374142	-0.371283	0.000248324	-0.251299	0.0151077	-0.318234	0.00187933	-0.00532206	0.95962	0.0203595	0.846407	-0.261301	0.0114085	-0.028284	0.787833	-0.168055	0.10735	0.0163136	0.876659	0.00756125	0.942655	0.0029361	0.977717	-0.036509	0.728265	0.172251	0.0987325	0.00084037	0.993621	0.0990659	0.34478	0.247089	0.0169511	0.227821	0.0280719	0.187605	0.0717414	0.336997	0.000956205
ILMN_1218390	Olfr802	NM_146932.1	0.0183571	84	NA	7.47838	49.3583	NA	green (Q)	-0.0226691	0.829234	-0.0781866	0.456303	-0.0110003	0.916653	0.0528586	0.614818	0.15597	0.135455	-0.0542927	0.60524	0.0210244	0.841456	-0.0272735	0.795244	0.104059	0.320886	-0.0415055	0.692827	0.103482	0.323593	0.0737954	0.482061	0.191827	0.06547	0.127963	0.221566	0.166036	0.1117	0.270624	0.00869907	0.35711	0.000441617	0.0625148	0.551643	0.0362954	0.729794	0.0301615	0.774113
ILMN_1218393	Rac3	NM_133223.2	0	94	NA	8.9261	58.9134	NA	pink (H)	-0.113877	0.277092	-0.278283	0.00691446	-0.327868	0.00133544	-0.273492	0.00798831	-0.239176	0.0209459	-0.358967	0.000410144	0.259665	0.0119531	0.515042	1.27683e-07	0.405509	5.52202e-05	0.093716	0.371584	0.170795	0.101659	0.127073	0.224822	0.0664929	0.526562	0.241877	0.0195004	-0.0970793	0.354589	-0.0760398	0.4688	0.0810494	0.439929	0.134091	0.200043	0.0831615	0.428064	0.200414	0.0540832
ILMN_1218413	Rnf19	NM_013923.1	0	94	NA	11.3682	75.0314	NA	NA	-0.0534245	0.611031	-0.0327636	0.755214	-0.00416645	0.968383	0.171199	0.10084	0.0949737	0.365171	0.0565775	0.590117	0.00246876	0.981263	0.0337144	0.748344	0.0585384	0.577276	0.114811	0.273143	0.151113	0.148208	0.20222	0.0519078	0.147332	0.158744	0.0482163	0.646263	-0.226974	0.0286776	-0.173669	0.0959469	-0.275563	0.00750728	-0.36029	0.000388987	-0.144485	0.167039	0.031523	0.764208
ILMN_1218424	Ppp2r2d	NM_026391.2	0	94	NA	10.4853	69.2046	NA	yellow (A)	0.459374	3.62609e-06	0.302688	0.00318753	0.0631571	0.547554	-0.0335442	0.749572	-0.0248743	0.812912	-0.0385348	0.713823	0.287358	0.00522438	-0.0952646	0.363698	0.209522	0.0438353	-0.125105	0.232145	0.0061926	0.953022	-0.304774	0.00297415	-0.0917417	0.381789	-0.0273041	0.795019	0.211999	0.0413462	0.2463	0.0173178	0.36182	0.000365788	0.180949	0.0826056	0.0161194	0.878117	-0.483547	9.11471e-07
ILMN_1218425	Taf5	NM_177342.2	0.0137045	89	NA	7.49197	49.448	NA	grey (W)	0.116866	0.264591	0.122452	0.242274	-0.0455726	0.664457	-0.126533	0.226818	-0.189085	0.0694906	0.113061	0.28057	0.000928106	0.992955	-0.242219	0.0193237	-0.209447	0.0439129	-0.228653	0.0274878	-0.164419	0.11528	-0.275927	0.00742542	-0.264327	0.0104579	-0.0772173	0.461922	0.0183905	0.861105	-0.148488	0.155467	-0.114221	0.275633	0.215285	0.0382263	-0.108582	0.300185	-0.194138	0.0622287
ILMN_1218441	Slc23a3	NM_194333.2	0.00010665	94	NA	7.97053	52.6065	NA	green (N)	0.0509194	0.627873	-0.0105047	0.920395	-0.0425097	0.685781	-0.0388842	0.711342	-0.0188517	0.857658	-0.147852	0.157263	0.229965	0.0265879	0.419222	2.88302e-05	0.265196	0.0101981	0.0130209	0.901413	0.0480194	0.647611	0.085797	0.41352	0.0463265	0.659249	0.490346	6.0622e-07	-0.173441	0.0963912	-0.0537239	0.609031	-0.119915	0.252245	-0.139115	0.18355	-0.0987464	0.346346	0.044122	0.674524
ILMN_1218471	2016-09-03	NM_011889.1	0.0218498	83	NA	7.54461	49.7954	NA	grey (U)	-0.326382	0.0014087	-0.389295	0.000114904	-0.264258	0.0104786	-0.36386	0.000336827	-0.156752	0.133482	-0.0873072	0.405316	-0.136862	0.190817	0.157956	0.130487	0.0125319	0.905098	-0.171574	0.100085	-0.0449733	0.668609	-0.119462	0.254054	-0.203142	0.0508261	0.30107	0.0033624	0.0868887	0.40758	0.111632	0.286732	0.290835	0.00468132	0.446226	7.36104e-06	0.0610791	0.560834	0.286043	0.005444
ILMN_1218474	E130309F12Rik	NM_178756.2	0	94	NA	9.26227	61.1322	brown (F)	brown (F)	-0.237921	0.0216484	0.0974024	0.352981	0.339955	0.000856227	0.295547	0.00402562	0.463478	2.88949e-06	0.567135	3.08717e-09	-0.598451	2.36935e-10	-0.429642	1.72591e-05	-0.643258	3.57421e-12	-0.16502	0.113939	-0.51868	1.00434e-07	-0.233951	0.0240048	-0.331564	0.00116792	-0.210755	0.0425811	-0.164552	0.114984	-0.139823	0.181307	-0.219564	0.034461	-0.20861	0.0447829	-0.00178813	0.986428	0.207888	0.0455448
ILMN_1218482	Nlgn3	NM_172932.1	1.33e-05	94	NA	8.23499	54.352	grey (U)	grey (U)	-0.231074	0.0258462	-0.452063	5.39515e-06	-0.491752	5.56573e-07	-0.525302	6.44139e-08	-0.381751	0.000159543	-0.27404	0.00785841	0.0691846	0.509922	0.274489	0.00775336	0.16831	0.106809	0.0339879	0.746371	0.224401	0.0305842	0.0743492	0.47877	0.00987814	0.925129	0.256127	0.0132092	-0.14129	0.176723	-0.141479	0.176141	0.0672324	0.521963	0.228695	0.0274588	0.153534	0.141744	0.183342	0.0785569
ILMN_1218487	Epn2		0.00471925	88	NA	7.82175	51.6246	NA	NA	-0.0749589	0.475162	-0.10519	0.315627	-0.112237	0.284114	-0.0829549	0.429217	-0.0079603	0.939634	-0.086663	0.408804	0.0261865	0.803236	0.118617	0.257451	0.122543	0.241922	-0.0981459	0.349301	0.0385463	0.713741	-0.00018775	0.998575	-0.0148418	0.887711	0.172062	0.099108	0.0961026	0.359474	0.138926	0.184151	0.101638	0.332339	0.0535694	0.610062	-0.0967052	0.356455	0.0771949	0.462053
ILMN_1218488	Cct2	NM_007636.1	0.0210766	83	NA	7.5088	49.559	NA	green (O)	0.195651	0.0601796	0.134866	0.197431	-0.0274729	0.79378	-0.0477129	0.649712	-0.0852572	0.416475	-0.0985398	0.347361	0.215252	0.0382565	0.0287246	0.784607	0.138376	0.18591	-0.0345193	0.742543	0.0177363	0.865999	-0.0732544	0.485288	-0.0796818	0.44771	-0.188944	0.0697021	0.297435	0.00378672	0.105084	0.316116	-0.0501864	0.632838	-0.0424913	0.68591	-0.0900426	0.390704	-0.154743	0.138595
ILMN_1218504	Chdh	NM_175343.2	0.0477257	61	NA	7.33918	48.4396	NA	pink (G)	0.198373	0.0566304	0.0998444	0.340983	-0.107657	0.304346	-0.015388	0.883607	-0.208469	0.0449305	-0.250799	0.0153168	0.276165	0.00737222	0.122326	0.242765	0.254233	0.0139275	0.228181	0.0278177	0.251935	0.0148448	0.160409	0.124546	0.206723	0.0467973	-0.00259923	0.980273	-0.0598218	0.568943	-0.0910949	0.385168	-0.0860905	0.411918	-0.0879055	0.402094	-0.159624	0.126424	-0.193778	0.0627251
ILMN_1218525	Il18r1	NM_008365.1	0.282661	9	NA	7.09781	46.8465	NA	green (N)	-0.237002	0.0221758	-0.227963	0.0279717	-0.0593284	0.57214	-0.0589908	0.574332	0.0811454	0.439386	-0.13435	0.199167	-0.0707185	0.500562	0.215499	0.0380303	0.10338	0.324075	0.0994113	0.343092	0.00397362	0.969846	0.141861	0.174965	0.0937816	0.371248	0.296665	0.00388262	0.114592	0.274065	0.221531	0.032837	0.158632	0.128829	0.106278	0.310621	-0.0139326	0.894549	0.280153	0.00653109
ILMN_1218528	Olfr656	NM_147075.1	0.528249	0	NA	6.96685	45.9821	NA	NA	0.130901	0.211053	0.0428169	0.683631	-0.0598267	0.568912	-0.107397	0.305523	-0.113035	0.280681	-0.104162	0.320404	0.130601	0.212107	-0.0957147	0.361425	0.052271	0.618762	0.0677047	0.519037	0.1299	0.214593	-0.00940122	0.928734	0.0638435	0.543202	-0.231206	0.0257596	0.0885311	0.398739	0.0732206	0.485489	0.155545	0.136537	0.113633	0.278128	0.159743	0.126137	-0.149369	0.153002
ILMN_1218537	Abca15	NM_177213.3	0.593665	0	NA	6.93587	45.7777	NA	NA	0.0797332	0.447416	0.0286444	0.785194	-0.0622298	0.553462	-0.0445015	0.671885	-0.147851	0.157266	-0.122519	0.242016	0.0487984	0.642285	-0.0249486	0.812363	0.00272988	0.979281	0.109355	0.296738	0.134844	0.197504	0.151926	0.146012	0.163703	0.116896	-0.0759438	0.469363	0.0616273	0.557317	0.0534979	0.61054	-0.094248	0.368864	-0.200398	0.0541021	-0.151927	0.146011	-0.0826844	0.430728
ILMN_1218540	Ilvbl	NM_173751.3	0	94	NA	8.45853	55.8274	NA	NA	-0.0894397	0.393898	-0.036496	0.728358	-0.00647089	0.950914	-0.0154275	0.883311	-0.0440391	0.675101	-0.0214419	0.838349	0.0354415	0.735914	0.24883	0.0161665	0.108494	0.300582	0.133165	0.203194	-0.041947	0.689726	0.134528	0.198565	-0.0213743	0.838852	-0.0945304	0.367424	-0.283261	0.0059357	-0.360729	0.000382193	-0.35339	0.00051142	-0.176649	0.0902936	-0.115888	0.268639	0.119485	0.253962
ILMN_1218551	Mapk3	NM_011952.1	0	94	NA	8.61855	56.8835	NA	NA	-0.019269	0.854541	0.0115436	0.912552	0.100754	0.33658	0.149807	0.151786	0.0841953	0.422324	0.0836618	0.425281	-0.0681349	0.516379	-0.00101255	0.992314	-0.0814746	0.437526	0.22488	0.0302217	0.010681	0.919063	0.104915	0.3169	0.0641617	0.54119	0.0758216	0.47008	-0.135313	0.195934	-0.0286222	0.785357	-0.164594	0.114889	-0.295348	0.00405156	-0.0903322	0.389176	0.0512167	0.625864
ILMN_1218571	Dhx15	NM_007839.1	0	94	NA	11.3908	75.1806	green (O)	green (O)	-0.159639	0.126389	-0.237966	0.0216232	-0.186272	0.0738193	-0.24896	0.0161091	-0.0477549	0.649424	-0.0798708	0.44663	-0.0649685	0.536105	0.00310288	0.976451	0.0385547	0.713681	-0.0344946	0.742721	-0.00488637	0.962923	-0.0795828	0.448276	-0.123144	0.239605	0.0297457	0.777146	0.683876	4.18529e-14	0.457812	3.95049e-06	0.295594	0.00401948	0.361611	0.000368885	-0.0765542	0.465789	0.0946802	0.366662
[truncated: 24,835 more rows]
[truncated: 8 more columns]

## Sheet: LEGEND
SUPPLEMENTARY TABLE 1 | Affiliation strengths (kME values) for all microarray probes with respect to all co-expression modules
[truncated: 13 more rows]
