# Supplementary material for: Resolving stem and progenitor cells in the adult mouse incisor through gene co-expression analysis
Source: eLife. 2017 May 5;6:e24712. doi: 10.7554/eLife.24712 (PMC5419740; doi:10.7554/eLife.24712)
Supplement: Supplementary file 2. — Microarray Probe ID information is listed for genes with previously demonstrated periodontal tissue-specific expression. For each detected transcript co-expression module association as derived from the kME table and a ranking score for specificity within the associated module are given. In case of representation by multiple microarray probes and assignment to more than one module ranking scores are listed for all modules. Factors associated with module cluster K-L-M are highlighted (orange). (a) Expression also in dental pulp. (b) Expression also in odontoblasts. (c) Probe on array detects Col4a2. (d) Probe on array detects Inta11. (e) Transcript detected only in 9/94 samples (average deection p-value: 0.304738). (f) Expression also in ameloblasts. [file elife-24712-supp2.xlsx]

## Sheet: Sheet1
Supplementare File 2: Module association of factors expressed in the periodontal tissue compartment
Gene	Reference	Probe ID	Module association	Ranking
Activin-beta A	Wang et al., Dev Dyn. 2004 Sep; 231(1):98-108.	ILMN_2868220	Module L	275 (L)
(=Inhba)
Axin2(a)	Rooker et al., Dev Dyn. 2010 Jan;239(1):140-7	ILMN_2896314	Module E	2061 (E)
Bsp1 (=Opn, =Spp1)	Takatalo et al., J Dent Res. 2009 Jun;88(6):534-8	ILMN_2690603	Module M	277 (M)
Col1a1(b)	Roguljic et al., J Dent Res 2013 92: 709	ILMN_2687872	Module D	36 (D)
Col4(c)	Roguljic et al., J Dent Res 2013 92: 709	ILMN_2822579	Module K	35 (M)
GoPro49	Takatalo et al., J Dent Res. 2009 Jun;88(6):534-8	not represented on microarray	N/A	N/A
Int α11β1(d)	Popova et al., Mol Cell Biol. 2007 Jun;27(12):4306-16	ILMN_2603054	Module K	668 (M) 705 (K)
		ILMN_2701778	Module M	232 (M) 437 (K)
		ILMN_2844032	Module M	192 (M) 429 (K)
N-Cam	Iwata et al., J Clin Periodontol. 2010 Dec;37(12):1088-99.	ILMN_2722864	Module L	39 (L)
		ILMN_3102825	Module L	206 (L)
Pdgfr β	Roguljic et al., J Dent Res 2013 92: 709	ILMN_2903972	Module L	294 (L)
Pecam1	Rooker et al., Dev Dyn. 2010 Jan;239(1):140-7	ILMN_2700982	Module L	13 (K) 66 (L)
		ILMN_3147074	Module K	253 (K) 687 (L)
Periostin(e)	Horiuchi et al., J Bone Miner Res.1999 Jul;14(7): 1239-49	ILMN_1216882	Module F	1165 (F)
	Suzuki et al., Anat Rec A Discov Mol Cell Evol Biol. 2004 Dec; 281(2):1264-75	(9/94)**
Runx2(f)	Jiang et al., Mech Dev.1999 Mar;81(1-2):169-73	ILMN_1220130	Module K	1421 (L) 3593 (K)
	D’Souza et al., Development, 1999, 126, 2911-2920	ILMN_2599072	Module L	3145 (L) 1995 (K)
Scx	Shi et al, Orthod Craniofac Res 2005;8:191-199	ILMN_1226016	Module L	525 (L)
	Roguljic et al., J Dent Res 2013 92: 709
SMA(=Acta2)	San Miguel et al., J Periodont Res 2010; 45:60-70	ILMN_2710354	Module L	120 (L)
		ILMN_2710353	Module L	150 (L)
		ILMN_2923445	Module L	200 (L)
