# Supplementary material for: Resolving stem and progenitor cells in the adult mouse incisor through gene co-expression analysis
Source: eLife. 2017 May 5;6:e24712. doi: 10.7554/eLife.24712 (PMC5419740; doi:10.7554/eLife.24712)
Supplement: Supplementary file 3. — For each gene, the forward and reverse primer sequences are available, along with probe size and Reference Sequence. [file elife-24712-supp3.xlsx]

## Sheet: Sheet1
Supplementary File 3: DIG-labeled probe information
Gene	Forward primer	Probe size	Reference sequence
	Reverse primer
Acta2	TAACCCTTCAGCGTTCAGCC	725bp	NM_007392.3
	CTACTGCCGAGCGTGAGATT
Atp2a1	CACCACCAACCAGATGTCAG	398 bp	NM_007504.2
	GGGAAAATTCCAGGGTGAAT
Atp2b1	GAAATAAACGCCCGGAAAAT	386 bp	NM_026482.2
	TGGATTCTGTTCAGGCCTCT
Bglap1,2,rs	CATGAGGACCCTCTCTCTGC	321 bp
	TGCCAGAGTTTGGCTTTAGG
Ccnd1	AAGTAGGAACCATGATGGCATT	402 bp	NC_000073.6
	GCAAGAATGTGCCAGAATCA
Cdca2	CCAGAGACACAGGCAGTGAA	675 bp	NM_001110162.1
	GCCACACAAGCCCTGTATTT
Ctps	TCTTGTGGGCAAATACACCA	681 bp	NM_016748.2
	AACTCGGGGTGATACTGCAC
Eif4a2	GAAGCCCCTCACATTGTTGT	468 bp	NM_013506.2
	GTCACCATGCAGAGCAGAAA
Epha1	AAGAACTGCTGGGCTTACGA	428 bp	NM_023580.4
	CCAGGGAGTTGACTGTAGCC
Fbln1	ACCAGGCCGACATCATCTTC	748 bp	NM_010180.2
	ATCCACTTTCCAAGTGCCCC
Fgfr3	CACCGACAAGGAGCTAGAGG	415 bp	NM_008010.5
	AACATTGGCCAGAACAGGAC
Gpx3	CCCACACTACACACCACCAG	310 bp	NM_008161.3
	ATGGGGGTGTTGAGATACCA
Ifngr2	TTGGACCTCCGAAAAACATC	583 bp	NM_008338.3
	AGCACATCATCTCGCTCCTT
Igfbp4	GGCTGACAGCTTCCAAGAGT	699 bp	NM_010517.3
	GCAAGGCATTGTCGGATGAC
Igfpb5	TGGTGATCAGCGTGGTCCTC	773 bp	NM_010518.2
	TCACTCAACGTTACTGCTGTCG
Lox	ATATAGGGCGGATGTCAGAG	359 bp	NC_000084.6
	CGAATGTCACAGCGTACAAC
Lrig1	CCAGTGTTGGTACCTGTGGA	330 bp	NM_008377
	ACTGTGCCAGAGCAAGCAC
Mcm5	AAGGTGCTCTATCGCCTCAA	444 bp	NM_008566.2
	TGCTGCTGAAGAAAGCTGAA
Mcm6	CTGAAAGGCTCCAGTGAAGG	408 bp	NM_008567.1
	TTTCATGGGTAAAAGCAGTGG
Mpb	ATCCAAGTACCTGGCCACAG	463 bp	NM_001025251.2
	TCCCTTGTGAGCCGATTTAT
Mpz	CTGGTCCAGTGAATGGGTCT	373 bp	NM_008623.4
	GAAGAGCAACAGCAGCAACA
Mrpl12	GACGTCCCCAAACAGAAAGA	419 bp	NM_027204.2
	TCTGCAAAGGTTGTCACTGC
Mrpl52	GTGTCCGGAGATTGCACTG	329 bp	NM_026851.2
	CGGAAGTGGGCTTCTCAGTA
Ncaph	AAGGAGCTCTGTCAGGTCCA	809 bp	NM_144818.3
	TCTGTGTCAGCCTCCTTCCT
Nes1	GGTAGGGCTAGAGGACCCAA	593 bp	NM_016701
	GGTAGAGGCCCAAGGGAGTA
Nkx2.3	CCACGGCTGAAGGGACGCAG	643 bp	NM_008699.2
	GGCTGCTGGCGAGATGCTCG
Nol10	AGAAGCAGCTGAGGCTCTTG	439 bp	NM_001008421.1
	TGACGATGCAGTTTTTCAGC
Nol1	TTGCTGAGACAGCCACATTC	450 bp	NM_138747.2
	ACTGTGGGGAGACACAAAGG
Pbk	TGGGCCGTGAAAAAGATAAG	573 bp	NM_023209.2
	TGGAAGATTGACGTGTGGAA
Phex	GAAGCAGAAACAGGGAGCAC	736 bp	NM_011077
	CCGATAAGATTTGGC TTCA
Prom2	TCCTCCTCGTCTTCGTCACT	832 bp	NM_138750
	ACCATTGTCCAGGGCTGTAG
Rab9	TACCATGCAGATTTGGGACA	354 bp	NM_019773.2
	GCCAGAATTCTTCGAACTGC
Rhbdl2	CGTACTGCCCTGAGAAGAGG	311 bp	NM_183163.2
	GATTCCAAAGGCAGGAATCA
Rheb	GGTCTGTGGGAAAGTCCTCA	341 bp	NM_053075.3
	CACCCTTTCCATATGCAGGT
Sag	GCCTCGGAGGAAACACAAGA	480 bp	NM_009118.2
	CAAGGCACCCGGAACTACAA
Scara5	CTGAGACCAGGTTCCCATGT	673 bp	NM_028903
	TGCAAGCAAGAATGACCAAG
Scnnb1	AATGGAACTGTGTGTACCTTGCG	1.3 kb	NM_0113225
	TGGGGATCTAGATGGCCTCCACC
Smox	CGTGATTGTGACCGTTTCGC	698 bp	NM_001177833.1
	GGGTGGTGGAGTAGTACTTG
Snrpd2	GATCTGCGAGCGAAACCTAC	456 bp	NM_026943.1
	AACCAAAAAGCACAGGGTTT
Srsf3	ATCGTGATTCCTGTCCCTTG	445 bp	NM_013663.5
	GATCGAGACGGCTTGTGATT
StarD10	TGGATCGAACTCTGCACAAG	513 bp	NM_019990.4
	GAGGCTGGTGTTTCTGCTTC
Tex292	TATCCGGTGTGTGGCTTACA	520 bp	NM_011574.2
	CACTCCCAGGTGTTGCCTAT
Tgfbi	GGCAAATGCCAAGGAACTTA	590 bp	NM_009369.4
	GGGTTAACAACCACGTTTGG
Tmem108	TTTGATGCCACTGTCTCAGC	450 bp	NM_178638.4
	TGTGATGGCATTGTTCCAGT
Txn1	ATGGTGAAGCTGATCGAGAG	300 bp	NM_011660.3
	AGAGGCTTCAAGCTTTTCCTT
Vbp1	CCTGAAGCAGTGTTTGTGGA	363 bp	NM_011692.2
	CTTTTCCAACAAGGCCTGAG
