# Supplementary material for: Resolving stem and progenitor cells in the adult mouse incisor through gene co-expression analysis
Source: eLife. 2017 May 5;6:e24712. doi: 10.7554/eLife.24712 (PMC5419740; doi:10.7554/eLife.24712)
Supplement: Supplementary file 4. — This table provides the list of primary and secondary antibodies used for immunofluorescent staining analysis, with their catalog number and working dilution. [file elife-24712-supp4.xlsx]

## Sheet: Sheet1
Supplementary File 4: List of the primary and secondary antibodies used
Primary Antibody	Source	Dilution
Actin-alpha, smooth muscle	rabbit, Abcam (ab5694)	1:200
Actin-alpha, smooth muscle-Cy3	mouse, Sigma (C6198)	1:100
AMBN	rabbit, Santa Cruz (sc50534)	1:100
beta-galactosidase	rabbit, MP Biomedicals/ Cappel (559761)	1:1000
BrdU	rat, Abcam (ab6326)	1:500
CD31 (PECAM)	rabbit, Abcam (ab28364)	1:100
CDKN1A	mouse, BD Pharmingen (556431)	1:100
NCAM	rabbit, Millipore (AB5032)	1:200
p63	goat, Abcam (ab53039)	1:200
RFP	rabbit, Rockland (600-401-379)	1:200
SOX21	rabbit, Abcam (ab24604)	1:500
Secondary Antibody	Source	Dilution
anti-rabbit IgG, Alexa Fluor 555	goat, Invitrogen (A21428)	1:500
anti-goat IgG, Alexa Fluor 568	donkey, Invitrogen (A11057)	1:500
anti-rabbit IgG, biotinylated	goat, Vector Laboratories (BA-1000)	1:500
anti-rat IgG, biotinylated	rabbit, Vector Laboratories (BA-4001)	1:500
anti-mouse IgG, biotinylated	Vector Laboratories M.O.M kit (BMK-2202)	1:250
